# Supplementary material for: New species of Phanerotomella (Hymenoptera, Braconidae, Cheloninae) based on morphological and molecular evidence
Source: Biodivers Data J. 2025 Oct 1;13:e171754. doi: 10.3897/BDJ.13.e171754 (PMC12508762; doi:10.3897/BDJ.13.e171754)
Supplement: XML Treatment for Phanerotomella namkyensis [file BDJ.13.e171754-treatment1.xml]

<!DOCTYPE tp:taxon-treatment
  PUBLIC "-//TaxonX//DTD Taxonomic Treatment Publishing DTD v0 20100105//EN" "tax-treatment-NSO.dtd">
<tp:taxon-treatment xmlns:tp="http://www.plazi.org/taxpub"><tp:treatment-meta><mixed-citation publication-type="journal"><person-group><name><surname>Fang</surname><given-names>Yu</given-names></name><name><surname>He</surname><given-names>Jia-yue</given-names></name><name><surname>van Achterberg</surname><given-names>Cornelis</given-names></name><name><surname>Zhu</surname><given-names>Jia-chen</given-names></name><name><surname>Chen</surname><given-names>Xue-xin</given-names></name><name><surname>Tang</surname><given-names>Pu</given-names></name></person-group><article-title>New species of <italic><tp:taxon-name><tp:taxon-name-part taxon-name-part-type="genus" reg="Phanerotomella">Phanerotomella</tp:taxon-name-part></tp:taxon-name></italic> (<tp:taxon-name><tp:taxon-name-part taxon-name-part-type="order">Hymenoptera</tp:taxon-name-part></tp:taxon-name>, <tp:taxon-name><tp:taxon-name-part taxon-name-part-type="family">Braconidae</tp:taxon-name-part></tp:taxon-name>, <tp:taxon-name><tp:taxon-name-part taxon-name-part-type="subfamily">Cheloninae</tp:taxon-name-part></tp:taxon-name>) based on morphological and molecular evidence</article-title><source>Biodivers Data J</source><day>01</day><month>10</month><year>2025</year><volume>13</volume><pub-id pub-id-type="doi">10.3897/BDJ.13.e171754</pub-id></mixed-citation></tp:treatment-meta><tp:nomenclature><tp:taxon-name><object-id xmlns:xlink="http://www.w3.org/1999/xlink" content-type="arpha" xlink:type="simple">E8030E25-BFF5-5BDD-868C-C8C6D1A36008</object-id><tp:taxon-name-part taxon-name-part-type="genus">Phanerotomella</tp:taxon-name-part> <tp:taxon-name-part taxon-name-part-type="species">namkyensis</tp:taxon-name-part><object-id xmlns:xlink="http://www.w3.org/1999/xlink" xlink:type="simple" object-id-type="GenBank">PX260884</object-id></tp:taxon-name><tp:taxon-authority>Sigwalt, 1978</tp:taxon-authority><tp:nomenclature-citation-list><tp:nomenclature-citation><tp:taxon-name><tp:taxon-name-part taxon-name-part-type="genus" reg="Phanerotomella">Phanerotomella</tp:taxon-name-part> <tp:taxon-name-part taxon-name-part-type="species" reg="namkyensis">namkyensis</tp:taxon-name-part></tp:taxon-name><comment> Sigwalt, 1978 - <italic><xref ref-type="bibr" rid="B13483274">Sigwalt (1878)</xref></italic>: 719; <xref ref-type="bibr" rid="B13483248">Zettel (1989)</xref>: 54; <xref ref-type="bibr" rid="B13483309">Long and Belokobylskij (2004)</xref>: 387.</comment></tp:nomenclature-citation></tp:nomenclature-citation-list></tp:nomenclature><tp:treatment-sec sec-type="materials"><title>Materials</title><list list-type="alpha-lower" list-content="occurrences"><list-item><p><bold>Type status:</bold> <named-content xmlns:xlink="http://www.w3.org/1999/xlink" content-type="dwc:typeStatus" xlink:type="simple">Other material</named-content>. <bold>Occurrence:</bold> catalogNumber: <named-content xmlns:xlink="http://www.w3.org/1999/xlink" content-type="dwc:catalogNumber" xlink:type="simple">ZJUH No. 202401002</named-content>; recordedBy: <named-content xmlns:xlink="http://www.w3.org/1999/xlink" content-type="dwc:recordedBy" xlink:type="simple">Jiangli Tan</named-content>; sex: <named-content xmlns:xlink="http://www.w3.org/1999/xlink" content-type="dwc:sex" xlink:type="simple">female</named-content>; lifeStage: <named-content xmlns:xlink="http://www.w3.org/1999/xlink" content-type="dwc:lifeStage" xlink:type="simple">adult</named-content>; occurrenceID: <named-content xmlns:xlink="http://www.w3.org/1999/xlink" content-type="dwc:occurrenceID" xlink:type="simple">500A784D-DE18-551D-A170-B4C4DBCA5FA8</named-content>; <bold>Taxon:</bold> scientificName: <named-content xmlns:xlink="http://www.w3.org/1999/xlink" content-type="dwc:scientificName" xlink:type="simple"><italic><tp:taxon-name><tp:taxon-name-part taxon-name-part-type="genus" reg="Phanerotomella">Phanerotomella</tp:taxon-name-part> <tp:taxon-name-part taxon-name-part-type="species" reg="namkyensis">namkyensis</tp:taxon-name-part></tp:taxon-name></italic> Sigwalt, 1978</named-content>; <bold>Location:</bold> country: <named-content xmlns:xlink="http://www.w3.org/1999/xlink" content-type="dwc:country" xlink:type="simple">China</named-content>; stateProvince: <named-content xmlns:xlink="http://www.w3.org/1999/xlink" content-type="dwc:stateProvince" xlink:type="simple">Hainan</named-content>; locality: <named-content xmlns:xlink="http://www.w3.org/1999/xlink" content-type="dwc:locality" xlink:type="simple">Yingge Ridge</named-content>; <bold>Event:</bold> verbatimEventDate: <named-content xmlns:xlink="http://www.w3.org/1999/xlink" content-type="dwc:verbatimEventDate" xlink:type="simple">30 April 2010</named-content>; <bold>Record Level:</bold> institutionCode: <named-content xmlns:xlink="http://www.w3.org/1999/xlink" content-type="dwc:institutionCode" xlink:type="simple">ZJUH</named-content>; basisOfRecord: <named-content xmlns:xlink="http://www.w3.org/1999/xlink" content-type="dwc:basisOfRecord" xlink:type="simple">PreservedSpecimen</named-content></p></list-item></list></tp:treatment-sec><tp:treatment-sec sec-type="Diagnosis"><title>Diagnosis</title><p>Carapace dark brown, except the first and second tergites yellow medially; metasoma narrowing to apex and widest at basal half; lateral border of metasomal carapace curved; temple yellow and without two brown spots behind eye; eye in lateral view 1.3 times wider than maximum width of temple; scapus and pedicellus in lateral view ivory and distinctly contrasting with dark brown flagellum; antenna of ♀ slender, third, fourth, tenth and fifteenth segments 3.4, 3.1, 2.2 and 1.6× longer than wide in lateral view, respectively; vein m-cu of fore-wing antefurcal; hind femur 3.3 times longer than wide.</p></tp:treatment-sec><tp:treatment-sec sec-type="Distribution"><title>Distribution</title><p>China (Hainan) (Figs <xref ref-type="fig" rid="F13482823">1</xref>, <xref ref-type="fig" rid="F13482819">2</xref>), Vietnam.</p></tp:treatment-sec><tp:treatment-sec sec-type="Remarks"><title>Remarks</title><p><italic><tp:taxon-name><tp:taxon-name-part taxon-name-part-type="genus" reg="Phanerotomella">P.</tp:taxon-name-part> <tp:taxon-name-part taxon-name-part-type="species" reg="namkyensis">namkyensis</tp:taxon-name-part></tp:taxon-name></italic> Sigwalt, 1978 is similar to <italic><tp:taxon-name><tp:taxon-name-part taxon-name-part-type="genus" reg="Phanerotomella">P.</tp:taxon-name-part> <tp:taxon-name-part taxon-name-part-type="species" reg="hawaiiensis">hawaiiensis</tp:taxon-name-part></tp:taxon-name></italic> (Ashmead, 1901) due to having similar colouration of the body and hind femur. However, <italic><tp:taxon-name><tp:taxon-name-part taxon-name-part-type="genus" reg="Phanerotomella">P.</tp:taxon-name-part> <tp:taxon-name-part taxon-name-part-type="species" reg="namkyensis">namkyensis</tp:taxon-name-part></tp:taxon-name></italic> Sigwalt, 1978 can be distinguished from <italic><tp:taxon-name><tp:taxon-name-part taxon-name-part-type="genus" reg="Phanerotomella">P.</tp:taxon-name-part> <tp:taxon-name-part taxon-name-part-type="species" reg="hawaiiensis">hawaiiensis</tp:taxon-name-part></tp:taxon-name></italic> (Ashmead, 1901) by metasoma narrowing to apex and widest at basal half (metasoma symmetrically-shaped and position of maximum width in middle in the latter), temple without two brown spots behind eye (with two brown spots behind eye in the latter), antenna of ♀ comparatively slender (widened medially in the latter), scapus and pedicellus in lateral view ivory and distinctly contrasting with dark brown flagellum (scapus and pedicellus in lateral view dark brown and no contrasting with dark brown flagellum in the latter).</p></tp:treatment-sec><tp:treatment-sec><!--Section generated to contain objects referenced in tp:taxon-treatment.--><fig id="F13482823" position="float" orientation="portrait"><object-id xmlns:xlink="http://www.w3.org/1999/xlink" content-type="arpha" xlink:type="simple">0653F3E3-25A9-56B9-AF44-7694E30B0E72</object-id><object-id xmlns:xlink="http://www.w3.org/1999/xlink" content-type="doi" xlink:type="simple">10.3897/BDJ.13.e171754.figure10</object-id><label>Figure 1.</label><caption><p><italic><tp:taxon-name><tp:taxon-name-part taxon-name-part-type="genus" reg="Phanerotomella">Phanerotomella</tp:taxon-name-part> <tp:taxon-name-part taxon-name-part-type="species" reg="namkyensis">namkyensis</tp:taxon-name-part></tp:taxon-name></italic> Sigwalt, 1978, Hainan, ♀, habitus, lateral aspect. Scale bar: 1.0 mm.</p></caption><graphic xmlns:xlink="http://www.w3.org/1999/xlink" xlink:href="bdj-13-e171754-g001.jpg" position="float" id="oo_1411915.jpg" orientation="portrait" xlink:type="simple"><uri content-type="original_file" xlink:type="simple">https://binary.pensoft.net/fig/1411915</uri></graphic></fig><fig id="F13482819" position="float" orientation="portrait"><object-id xmlns:xlink="http://www.w3.org/1999/xlink" content-type="arpha" xlink:type="simple">5B8AE73A-20BF-59F0-91DD-C390F5C3CCB9</object-id><object-id xmlns:xlink="http://www.w3.org/1999/xlink" content-type="doi" xlink:type="simple">10.3897/BDJ.13.e171754.figure14</object-id><label>Figure 2.</label><caption><p><italic><tp:taxon-name><tp:taxon-name-part taxon-name-part-type="genus" reg="Phanerotomella">Phanerotomella</tp:taxon-name-part> <tp:taxon-name-part taxon-name-part-type="species" reg="namkyensis">namkyensis</tp:taxon-name-part></tp:taxon-name></italic> Sigwalt, 1978, Hainan, ♀. <bold>A</bold> Head dorsal; <bold>B</bold> Head anterior; <bold>C</bold> Head lateral; <bold>D</bold> Antenna lateral; <bold>E</bold> Mandible ventral; <bold>F</bold> Hind leg; <bold>G</bold> Fore-wing and hind-wing; <bold>H</bold> Mesosoma dorsal; <bold>I</bold> Mesosoma lateral; <bold>J</bold> Metasoma dorsal; <bold>K</bold> Lamella posterior. Scale bars: 0.1 mm.</p></caption><graphic xmlns:xlink="http://www.w3.org/1999/xlink" xlink:href="bdj-13-e171754-g002.jpg" position="float" id="oo_1411900.jpg" orientation="portrait" xlink:type="simple"><uri content-type="original_file" xlink:type="simple">https://binary.pensoft.net/fig/1411900</uri></graphic></fig></tp:treatment-sec><ref-list><ref id="B13483274"><element-citation xmlns:xlink="http://www.w3.org/1999/xlink" publication-type="article" xlink:type="simple"><person-group person-group-type="author"><name name-style="western"><surname>Sigwalt</surname><given-names>B.</given-names></name></person-group><year>1878</year><article-title>Le genre <italic><tp:taxon-name><tp:taxon-name-part taxon-name-part-type="genus" reg="Phanerotomella">Phanerotomella</tp:taxon-name-part></tp:taxon-name></italic> Szépligeti généralités. Nouvelles espèces du sud-est asiatique (Hym. <tp:taxon-name><tp:taxon-name-part taxon-name-part-type="family">Braconidae</tp:taxon-name-part></tp:taxon-name>)</article-title><source>Annales de la Société Entomologique de France. (N.S.)</source><volume>14</volume><issue>4</issue><fpage>715</fpage><lpage>725</lpage><pub-id pub-id-type="doi">10.1080/21686351.1978.12278714</pub-id></element-citation></ref><ref id="B13483248"><element-citation xmlns:xlink="http://www.w3.org/1999/xlink" publication-type="article" xlink:type="simple"><person-group person-group-type="author"><name name-style="western"><surname>Zettel</surname><given-names>H.</given-names></name></person-group><year>1989</year><article-title>Die Gattung <italic><tp:taxon-name><tp:taxon-name-part taxon-name-part-type="genus" reg="Phanerotomella">Phanerotomella</tp:taxon-name-part></tp:taxon-name></italic> Szépligeti (<tp:taxon-name><tp:taxon-name-part taxon-name-part-type="order">Hymenoptera</tp:taxon-name-part></tp:taxon-name>: <tp:taxon-name><tp:taxon-name-part taxon-name-part-type="family">Braconidae</tp:taxon-name-part></tp:taxon-name>, <tp:taxon-name><tp:taxon-name-part taxon-name-part-type="subfamily">Cheloninae</tp:taxon-name-part></tp:taxon-name>)</article-title><source>Linzer biologische Beiträge</source><volume>21</volume><issue>1</issue><fpage>15</fpage><lpage>142</lpage></element-citation></ref><ref id="B13483309"><element-citation xmlns:xlink="http://www.w3.org/1999/xlink" publication-type="article" xlink:type="simple"><person-group person-group-type="author"><name name-style="western"><surname>Long</surname><given-names>Khuat Dang</given-names></name><name name-style="western"><surname>Belokobylskij</surname><given-names>Sergey A</given-names></name></person-group><year>2004</year><article-title>A preliminary list of the <tp:taxon-name><tp:taxon-name-part taxon-name-part-type="family">Braconidae</tp:taxon-name-part></tp:taxon-name> (<tp:taxon-name><tp:taxon-name-part taxon-name-part-type="order">Hymenoptera</tp:taxon-name-part></tp:taxon-name>) of Vietnam</article-title><source>Russian Entomological Journal</source><volume>12</volume><issue>4</issue><fpage>385</fpage><lpage>398</lpage></element-citation></ref></ref-list></tp:taxon-treatment>
