# Supplementary material for: New species of Phanerotomella (Hymenoptera, Braconidae, Cheloninae) based on morphological and molecular evidence
Source: Biodivers Data J. 2025 Oct 1;13:e171754. doi: 10.3897/BDJ.13.e171754 (PMC12508762; doi:10.3897/BDJ.13.e171754)
Supplement: XML Treatment for Phanerotomella nitidifascia [file BDJ.13.e171754-treatment2.xml]

<!DOCTYPE tp:taxon-treatment
  PUBLIC "-//TaxonX//DTD Taxonomic Treatment Publishing DTD v0 20100105//EN" "tax-treatment-NSO.dtd">
<tp:taxon-treatment xmlns:tp="http://www.plazi.org/taxpub"><tp:treatment-meta><mixed-citation publication-type="journal"><person-group><name><surname>Fang</surname><given-names>Yu</given-names></name><name><surname>He</surname><given-names>Jia-yue</given-names></name><name><surname>van Achterberg</surname><given-names>Cornelis</given-names></name><name><surname>Zhu</surname><given-names>Jia-chen</given-names></name><name><surname>Chen</surname><given-names>Xue-xin</given-names></name><name><surname>Tang</surname><given-names>Pu</given-names></name></person-group><article-title>New species of <italic><tp:taxon-name><tp:taxon-name-part taxon-name-part-type="genus" reg="Phanerotomella">Phanerotomella</tp:taxon-name-part></tp:taxon-name></italic> (<tp:taxon-name><tp:taxon-name-part taxon-name-part-type="order">Hymenoptera</tp:taxon-name-part></tp:taxon-name>, <tp:taxon-name><tp:taxon-name-part taxon-name-part-type="family">Braconidae</tp:taxon-name-part></tp:taxon-name>, <tp:taxon-name><tp:taxon-name-part taxon-name-part-type="subfamily">Cheloninae</tp:taxon-name-part></tp:taxon-name>) based on morphological and molecular evidence</article-title><source>Biodivers Data J</source><day>01</day><month>10</month><year>2025</year><volume>13</volume><pub-id pub-id-type="doi">10.3897/BDJ.13.e171754</pub-id></mixed-citation></tp:treatment-meta><tp:nomenclature><tp:taxon-name><object-id xmlns:xlink="http://www.w3.org/1999/xlink" content-type="arpha" xlink:type="simple">75DFA910-077D-54A5-A214-03AF127A41AE</object-id><tp:taxon-name-part taxon-name-part-type="genus">Phanerotomella</tp:taxon-name-part> <tp:taxon-name-part taxon-name-part-type="species">nitidifascia</tp:taxon-name-part><object-id xmlns:xlink="http://www.w3.org/1999/xlink" content-type="zoobank" xlink:type="simple" object-id-type="ZooBank">C93BE0E4-8749-438B-9CB2-227C39D979BE</object-id><object-id xmlns:xlink="http://www.w3.org/1999/xlink" xlink:type="simple" object-id-type="GenBank">PX260888</object-id><object-id xmlns:xlink="http://www.w3.org/1999/xlink" xlink:type="simple" object-id-type="GenBank">PX260906</object-id></tp:taxon-name><tp:taxon-authority>Fang, He &amp; van Achterberg</tp:taxon-authority><tp:taxon-status xmlns:xlink="http://www.w3.org/1999/xlink" xlink:type="simple">sp. nov.</tp:taxon-status></tp:nomenclature><tp:treatment-sec sec-type="materials"><title>Materials</title><list list-type="alpha-lower" list-content="occurrences"><list-item><p><bold>Type status:</bold> <named-content xmlns:xlink="http://www.w3.org/1999/xlink" content-type="dwc:typeStatus" xlink:type="simple">Holotype</named-content>. <bold>Occurrence:</bold> catalogNumber: <named-content xmlns:xlink="http://www.w3.org/1999/xlink" content-type="dwc:catalogNumber" xlink:type="simple">ZJUH No. 202401006</named-content>; recordedBy: <named-content xmlns:xlink="http://www.w3.org/1999/xlink" content-type="dwc:recordedBy" xlink:type="simple">Manman Wang leg.</named-content>; sex: <named-content xmlns:xlink="http://www.w3.org/1999/xlink" content-type="dwc:sex" xlink:type="simple">female</named-content>; lifeStage: <named-content xmlns:xlink="http://www.w3.org/1999/xlink" content-type="dwc:lifeStage" xlink:type="simple">adult</named-content>; occurrenceID: <named-content xmlns:xlink="http://www.w3.org/1999/xlink" content-type="dwc:occurrenceID" xlink:type="simple">559FD881-28B5-5405-B74A-F9642AC15741</named-content>; <bold>Location:</bold> country: <named-content xmlns:xlink="http://www.w3.org/1999/xlink" content-type="dwc:country" xlink:type="simple">China</named-content>; stateProvince: <named-content xmlns:xlink="http://www.w3.org/1999/xlink" content-type="dwc:stateProvince" xlink:type="simple">Yunnan</named-content>; county: <named-content xmlns:xlink="http://www.w3.org/1999/xlink" content-type="dwc:county" xlink:type="simple">Yingjiang</named-content>; <bold>Event:</bold> verbatimEventDate: <named-content xmlns:xlink="http://www.w3.org/1999/xlink" content-type="dwc:verbatimEventDate" xlink:type="simple">19 May 2009</named-content>; <bold>Record Level:</bold> institutionCode: <named-content xmlns:xlink="http://www.w3.org/1999/xlink" content-type="dwc:institutionCode" xlink:type="simple">ZJUH</named-content></p></list-item><list-item><p><bold>Type status:</bold> <named-content xmlns:xlink="http://www.w3.org/1999/xlink" content-type="dwc:typeStatus" xlink:type="simple">Paratype</named-content>. <bold>Occurrence:</bold> catalogNumber: <named-content xmlns:xlink="http://www.w3.org/1999/xlink" content-type="dwc:catalogNumber" xlink:type="simple">ZJUH No. 202401036</named-content>; recordedBy: <named-content xmlns:xlink="http://www.w3.org/1999/xlink" content-type="dwc:recordedBy" xlink:type="simple">Jie Zeng leg.</named-content>; sex: <named-content xmlns:xlink="http://www.w3.org/1999/xlink" content-type="dwc:sex" xlink:type="simple">male</named-content>; lifeStage: <named-content xmlns:xlink="http://www.w3.org/1999/xlink" content-type="dwc:lifeStage" xlink:type="simple">adult</named-content>; occurrenceID: <named-content xmlns:xlink="http://www.w3.org/1999/xlink" content-type="dwc:occurrenceID" xlink:type="simple">5F52E01C-25DF-514B-ABC4-DFC5CE9B3333</named-content>; <bold>Location:</bold> country: <named-content xmlns:xlink="http://www.w3.org/1999/xlink" content-type="dwc:country" xlink:type="simple">China</named-content>; stateProvince: <named-content xmlns:xlink="http://www.w3.org/1999/xlink" content-type="dwc:stateProvince" xlink:type="simple">Yunnan</named-content>; county: <named-content xmlns:xlink="http://www.w3.org/1999/xlink" content-type="dwc:county" xlink:type="simple">Yingjiang</named-content>; <bold>Event:</bold> eventDate: <named-content xmlns:xlink="http://www.w3.org/1999/xlink" content-type="dwc:eventDate" xlink:type="simple">21 May 2009</named-content>; <bold>Record Level:</bold> institutionCode: <named-content xmlns:xlink="http://www.w3.org/1999/xlink" content-type="dwc:institutionCode" xlink:type="simple">ZJUH</named-content>; basisOfRecord: <named-content xmlns:xlink="http://www.w3.org/1999/xlink" content-type="dwc:basisOfRecord" xlink:type="simple">PreservedSpecimen</named-content></p></list-item></list></tp:treatment-sec><tp:treatment-sec sec-type="Description"><title>Description</title><p>Holotype. ♀ (Fig. <xref ref-type="fig" rid="F13482825">3</xref>). Length of body 2.8 mm, fore-wing 2.5 mm.</p><sec sec-type="Head"><title>Head</title><p>Width 1.3× median length in anterior view (Fig. <xref ref-type="fig" rid="F13482858">4</xref>) and part of head above eye in lateral view 0.3× height of eye (Fig. <xref ref-type="fig" rid="F13482860">5</xref>); antenna with 28 segments, but apical segments missing, slightly widened and shortened medially, gradually narrowed apically, subapical segments non-moniliform and longer than wide, third, fourth, tenth and fifteenth segments 3.8, 3.5, 1.7 and 1.3× longer than wide in lateral view, respectively (Fig. <xref ref-type="fig" rid="F13482864">6</xref>); area of stemmaticum transversely striate; OOL: OD: POL = 4: 1: 1; length of eye 1.5× temple in dorsal view (Fig. <xref ref-type="fig" rid="F13482827">7</xref>); frons transversely rugulose and with median carina; vertex rugulose-punctate with short setae; temple superficially rugulose and somewhat shiny; face rugulose and with distinct median ridge, dorsally connecting to median carina; clypeus smooth and shiny, except for finely punctation, truncate medio-ventrally; eye width in lateral view 1.3× maximum width of temple (Fig. <xref ref-type="fig" rid="F13482860">5</xref>), eye height in anterior view 0.7× minimum width of face (Fig. <xref ref-type="fig" rid="F13482858">4</xref>); malar space rugulose and 1.2× as basal width of mandible; mandible rather slender, lower tooth of mandible 0.5× as long as apical tooth (Fig. <xref ref-type="fig" rid="F13482876">8</xref>); face width equal to height of face and clypeus together.</p></sec><sec sec-type="Mesosoma"><title>Mesosoma</title><p>Length 1.6× its width in lateral view; side of pronotum mainly superficially and finely punctate, except anteriorly rugulose; mesoscutum densely reticulate; notauli absent; scutellar sulcus with six short crenulae; scutellum rugulose; mesopleuron punctate-reticulate and with smooth and shiny area posteriorly, precoxal sulcus absent; propodeum reticulate, without median carina, with irregular transverse carina connected to four weak and blunt lateral tubercles (Fig. <xref ref-type="fig" rid="F13482893">9</xref>, Fig. <xref ref-type="fig" rid="F13482891">10</xref>).</p></sec><sec sec-type="Wings"><title>Wings</title><p>Fore-wing 2.6× longer than its maximum width; second submarginal cell not petiolate; vein m-cu weakly antefurcal; vein r and 1-SR+M straight; vein SR1 slightly curved; length of 1-R1 1.0× pterostigma; vein r issued far beyond middle of pterostigma, 0.9× vein r-m; r:2-SR:SR1 = 13: 35: 70; vein 1-CU1 0.4× as long as vein 2-CU1. Hind-wing: M+CU:1-M:1r-m = 23: 31: 14 (Fig. <xref ref-type="fig" rid="F13482889">11</xref>).</p></sec><sec sec-type="Legs"><title>Legs</title><p>Hind femur 3.8× as long as wide; longest spur of hind tibia 0.5× its basitarsus; hind leg smooth and shiny, except fine and superficial punctation; middle tibia without ivory blister (Fig. <xref ref-type="fig" rid="F13482910">12</xref>).</p></sec><sec sec-type="Metasoma"><title>Metasoma</title><p>Oval in dorsal view (Fig. <xref ref-type="fig" rid="F13482895">13</xref>), carapace 1.8× as long as wide and as long as mesosoma; first to third tergites densely reticulate-rugose; third tergite 0.9× as long as second tergite, medial length of third tergite 0.6× its maximum width; lamella of third tergite not protruding medio-apically and with pair of distinct and blunt tubercles latero-apically (Fig. <xref ref-type="fig" rid="F13482878">14</xref>).</p></sec><sec sec-type="Color"><title>Color</title><p>Black; head yellowish-brown, but black around occipital carina; antenna dark brown, except for yellow scapus and pedicellus; mandible yellowish and with reddish teeth; fore- and middle legs yellow; hind leg dark brown, except coxa, trochanter and base of tibia ivory, tarsus yellowish-brown; pterostigma and parastigma brown, wing veins pale brown.</p></sec><sec sec-type="Male"><title>Male</title><p>Very similar to female, but antenna slender medially and second submarginal cell weakly petiolate. Antenna with 33 segments.</p></sec></tp:treatment-sec><tp:treatment-sec sec-type="Diagnosis"><title>Diagnosis</title><p>Mesopleuron punctate-reticulate and with distinctly smooth area posteriorly; lamella of third metasomal tergite more protruding latero-apically; temple superficially rugulose and somewhat shiny; posterior ocellus comparatively small; vein m-cu of fore-wing antefurcal; scapus and pedicellus in lateral view yellow and distinctly contrasting with dark brown flagellum.</p><p><italic><tp:taxon-name><tp:taxon-name-part taxon-name-part-type="genus" reg="Phanerotomella">Phanerotomella</tp:taxon-name-part> <tp:taxon-name-part taxon-name-part-type="species" reg="nitidifascia">nitidifascia</tp:taxon-name-part></tp:taxon-name></italic> sp. nov. is similar to <italic><tp:taxon-name><tp:taxon-name-part taxon-name-part-type="genus" reg="Phanerotomella">P.</tp:taxon-name-part> <tp:taxon-name-part taxon-name-part-type="species" reg="exilicornis">exilicornis</tp:taxon-name-part></tp:taxon-name></italic> He et al., 2025, because of similar colouration of the body, hind femur and antenna and vein m-cu antefurcal. However, <italic><tp:taxon-name><tp:taxon-name-part taxon-name-part-type="genus" reg="Phanerotomella">P.</tp:taxon-name-part> <tp:taxon-name-part taxon-name-part-type="species" reg="nitidifascia">nitidifascia</tp:taxon-name-part></tp:taxon-name></italic> sp. nov. can easily be distinguished from <italic><tp:taxon-name><tp:taxon-name-part taxon-name-part-type="genus" reg="Phanerotomella">P.</tp:taxon-name-part> <tp:taxon-name-part taxon-name-part-type="species" reg="exilicornis">exilicornis</tp:taxon-name-part></tp:taxon-name></italic> by having mesopleuron with a smooth and shiny area posteriorly (without a smooth area in the latter), lamella of third metasomal tergite distinctly protruding latero-apically (less protruding latero-apically in the latter), temple superficially rugulose and somewhat shiny (distinctly rugulose and matt in the latter) and posterior ocellus comparatively small (posterior ocellus large and round in the latter).</p></tp:treatment-sec><tp:treatment-sec sec-type="Etymology"><title>Etymology</title><p>Named after its mesopleuron with distinctly smooth and shiny area posteriorly; “nitidus” is Latin for smooth and shiny; “fascia” is Latin for strip.</p></tp:treatment-sec><tp:treatment-sec sec-type="Distribution"><title>Distribution</title><p>China (Yunnan)</p></tp:treatment-sec><tp:treatment-sec sec-type="Biology"><title>Biology</title><p>Unknown.</p></tp:treatment-sec><tp:treatment-sec><!--Section generated to contain objects referenced in tp:taxon-treatment.--><fig id="F13482825" position="float" orientation="portrait"><object-id xmlns:xlink="http://www.w3.org/1999/xlink" content-type="arpha" xlink:type="simple">7F336173-6FE0-55CC-90F9-674AFB5E4D91</object-id><object-id xmlns:xlink="http://www.w3.org/1999/xlink" content-type="doi" xlink:type="simple">10.3897/BDJ.13.e171754.figure4</object-id><label>Figure 3.</label><caption><p><italic><tp:taxon-name><tp:taxon-name-part taxon-name-part-type="genus" reg="Phanerotomella">Phanerotomella</tp:taxon-name-part> <tp:taxon-name-part taxon-name-part-type="species" reg="nitidifascia">nitidifascia</tp:taxon-name-part></tp:taxon-name></italic> sp. nov., holotype, ♀, habitus, lateral aspect. Scale bar: 1.0 mm.</p></caption><graphic xmlns:xlink="http://www.w3.org/1999/xlink" xlink:href="bdj-13-e171754-g003.jpg" position="float" id="oo_1411917.jpg" orientation="portrait" xlink:type="simple"><uri content-type="original_file" xlink:type="simple">https://binary.pensoft.net/fig/1411917</uri></graphic></fig><fig id="F13482858" position="float" orientation="portrait"><object-id xmlns:xlink="http://www.w3.org/1999/xlink" content-type="arpha" xlink:type="simple">320CA7E4-F2F5-515F-AF95-C485A9AF6D4D</object-id><object-id xmlns:xlink="http://www.w3.org/1999/xlink" content-type="doi" xlink:type="simple">10.3897/BDJ.13.e171754.figure11</object-id><label>Figure 4.</label><caption><p><italic><tp:taxon-name><tp:taxon-name-part taxon-name-part-type="genus" reg="Phanerotomella">Phanerotomella</tp:taxon-name-part> <tp:taxon-name-part taxon-name-part-type="species" reg="nitidifascia">nitidifascia</tp:taxon-name-part></tp:taxon-name></italic> sp. nov., holotype, ♀. Head anterior. Scale bar: 0.1 mm.</p></caption><graphic xmlns:xlink="http://www.w3.org/1999/xlink" xlink:href="bdj-13-e171754-g004.jpg" position="float" id="oo_1411947.jpg" orientation="portrait" xlink:type="simple"><uri content-type="original_file" xlink:type="simple">https://binary.pensoft.net/fig/1411947</uri></graphic></fig><fig id="F13482860" position="float" orientation="portrait"><object-id xmlns:xlink="http://www.w3.org/1999/xlink" content-type="arpha" xlink:type="simple">8AC6798C-EAD8-54FF-86E0-85FEC3A13FDC</object-id><object-id xmlns:xlink="http://www.w3.org/1999/xlink" content-type="doi" xlink:type="simple">10.3897/BDJ.13.e171754.figure5</object-id><label>Figure 5.</label><caption><p><italic><tp:taxon-name><tp:taxon-name-part taxon-name-part-type="genus" reg="Phanerotomella">Phanerotomella</tp:taxon-name-part> <tp:taxon-name-part taxon-name-part-type="species" reg="nitidifascia">nitidifascia</tp:taxon-name-part></tp:taxon-name></italic> sp. nov., holotype, ♀. Head lateral. Scale bar: 0.1 mm.</p></caption><graphic xmlns:xlink="http://www.w3.org/1999/xlink" xlink:href="bdj-13-e171754-g005.jpg" position="float" id="oo_1411949.jpg" orientation="portrait" xlink:type="simple"><uri content-type="original_file" xlink:type="simple">https://binary.pensoft.net/fig/1411949</uri></graphic></fig><fig id="F13482864" position="float" orientation="portrait"><object-id xmlns:xlink="http://www.w3.org/1999/xlink" content-type="arpha" xlink:type="simple">9B4AB957-1B9B-5C2B-8E84-03B6828A476F</object-id><object-id xmlns:xlink="http://www.w3.org/1999/xlink" content-type="doi" xlink:type="simple">10.3897/BDJ.13.e171754.figure9</object-id><label>Figure 6.</label><caption><p><italic><tp:taxon-name><tp:taxon-name-part taxon-name-part-type="genus" reg="Phanerotomella">Phanerotomella</tp:taxon-name-part> <tp:taxon-name-part taxon-name-part-type="species" reg="nitidifascia">nitidifascia</tp:taxon-name-part></tp:taxon-name></italic> sp. nov., holotype, ♀. Antenna lateral. Scale bar: 0.1 mm.</p></caption><graphic xmlns:xlink="http://www.w3.org/1999/xlink" xlink:href="bdj-13-e171754-g006.jpg" position="float" id="oo_1411950.jpg" orientation="portrait" xlink:type="simple"><uri content-type="original_file" xlink:type="simple">https://binary.pensoft.net/fig/1411950</uri></graphic></fig><fig id="F13482827" position="float" orientation="portrait"><object-id xmlns:xlink="http://www.w3.org/1999/xlink" content-type="arpha" xlink:type="simple">90A4052A-0AAC-5E6D-83B8-999D1DDF9C10</object-id><object-id xmlns:xlink="http://www.w3.org/1999/xlink" content-type="doi" xlink:type="simple">10.3897/BDJ.13.e171754.figure14</object-id><label>Figure 7.</label><caption><p><italic><tp:taxon-name><tp:taxon-name-part taxon-name-part-type="genus" reg="Phanerotomella">Phanerotomella</tp:taxon-name-part> <tp:taxon-name-part taxon-name-part-type="species" reg="nitidifascia">nitidifascia</tp:taxon-name-part></tp:taxon-name></italic> sp. nov., holotype, ♀. Head dorsal. Scale bar: 0.1 mm.</p></caption><graphic xmlns:xlink="http://www.w3.org/1999/xlink" xlink:href="bdj-13-e171754-g007.jpg" position="float" id="oo_1411919.jpg" orientation="portrait" xlink:type="simple"><uri content-type="original_file" xlink:type="simple">https://binary.pensoft.net/fig/1411919</uri></graphic></fig><fig id="F13482876" position="float" orientation="portrait"><object-id xmlns:xlink="http://www.w3.org/1999/xlink" content-type="arpha" xlink:type="simple">A2F31D92-EFCE-53D9-9DEB-2A1B23E2EC2D</object-id><object-id xmlns:xlink="http://www.w3.org/1999/xlink" content-type="doi" xlink:type="simple">10.3897/BDJ.13.e171754.figure4</object-id><label>Figure 8.</label><caption><p><italic><tp:taxon-name><tp:taxon-name-part taxon-name-part-type="genus" reg="Phanerotomella">Phanerotomella</tp:taxon-name-part> <tp:taxon-name-part taxon-name-part-type="species" reg="nitidifascia">nitidifascia</tp:taxon-name-part></tp:taxon-name></italic> sp. nov., holotype, ♀. Mandible ventral. Scale bar: 0.1 mm.</p></caption><graphic xmlns:xlink="http://www.w3.org/1999/xlink" xlink:href="bdj-13-e171754-g008.jpg" position="float" id="oo_1411954.jpg" orientation="portrait" xlink:type="simple"><uri content-type="original_file" xlink:type="simple">https://binary.pensoft.net/fig/1411954</uri></graphic></fig><fig id="F13482893" position="float" orientation="portrait"><object-id xmlns:xlink="http://www.w3.org/1999/xlink" content-type="arpha" xlink:type="simple">706A3EC6-C0C0-52C2-A734-4985A33EE47D</object-id><object-id xmlns:xlink="http://www.w3.org/1999/xlink" content-type="doi" xlink:type="simple">10.3897/BDJ.13.e171754.figure11</object-id><label>Figure 9.</label><caption><p><italic><tp:taxon-name><tp:taxon-name-part taxon-name-part-type="genus" reg="Phanerotomella">Phanerotomella</tp:taxon-name-part> <tp:taxon-name-part taxon-name-part-type="species" reg="nitidifascia">nitidifascia</tp:taxon-name-part></tp:taxon-name></italic> sp. nov., holotype, ♀. Mesosoma lateral. Scale bar: 0.1 mm.</p></caption><graphic xmlns:xlink="http://www.w3.org/1999/xlink" xlink:href="bdj-13-e171754-g009.jpg" position="float" id="oo_1411959.jpg" orientation="portrait" xlink:type="simple"><uri content-type="original_file" xlink:type="simple">https://binary.pensoft.net/fig/1411959</uri></graphic></fig><fig id="F13482891" position="float" orientation="portrait"><object-id xmlns:xlink="http://www.w3.org/1999/xlink" content-type="arpha" xlink:type="simple">9EBAB2DA-5E86-5BC8-83DA-EB1CB771842C</object-id><object-id xmlns:xlink="http://www.w3.org/1999/xlink" content-type="doi" xlink:type="simple">10.3897/BDJ.13.e171754.figure5</object-id><label>Figure 10.</label><caption><p><italic><tp:taxon-name><tp:taxon-name-part taxon-name-part-type="genus" reg="Phanerotomella">Phanerotomella</tp:taxon-name-part> <tp:taxon-name-part taxon-name-part-type="species" reg="nitidifascia">nitidifascia</tp:taxon-name-part></tp:taxon-name></italic> sp. nov., holotype, ♀. Mesosoma dorsal. Scale bar: 0.1 mm.</p></caption><graphic xmlns:xlink="http://www.w3.org/1999/xlink" xlink:href="bdj-13-e171754-g010.jpg" position="float" id="oo_1411957.jpg" orientation="portrait" xlink:type="simple"><uri content-type="original_file" xlink:type="simple">https://binary.pensoft.net/fig/1411957</uri></graphic></fig><fig id="F13482889" position="float" orientation="portrait"><object-id xmlns:xlink="http://www.w3.org/1999/xlink" content-type="arpha" xlink:type="simple">135C91C0-6A6F-5B83-B6AD-5A9801B9CCCA</object-id><object-id xmlns:xlink="http://www.w3.org/1999/xlink" content-type="doi" xlink:type="simple">10.3897/BDJ.13.e171754.figure14</object-id><label>Figure 11.</label><caption><p><italic><tp:taxon-name><tp:taxon-name-part taxon-name-part-type="genus" reg="Phanerotomella">Phanerotomella</tp:taxon-name-part> <tp:taxon-name-part taxon-name-part-type="species" reg="nitidifascia">nitidifascia</tp:taxon-name-part></tp:taxon-name></italic> sp. nov., holotype, ♀. Fore-wing and hind-wing. Scale bar: 0.1 mm.</p></caption><graphic xmlns:xlink="http://www.w3.org/1999/xlink" xlink:href="bdj-13-e171754-g011.jpg" position="float" id="oo_1411958.jpg" orientation="portrait" xlink:type="simple"><uri content-type="original_file" xlink:type="simple">https://binary.pensoft.net/fig/1411958</uri></graphic></fig><fig id="F13482910" position="float" orientation="portrait"><object-id xmlns:xlink="http://www.w3.org/1999/xlink" content-type="arpha" xlink:type="simple">14DE6B61-77C4-56D3-9D0C-6F9FD807E8B7</object-id><object-id xmlns:xlink="http://www.w3.org/1999/xlink" content-type="doi" xlink:type="simple">10.3897/BDJ.13.e171754.figure11</object-id><label>Figure 12.</label><caption><p><italic><tp:taxon-name><tp:taxon-name-part taxon-name-part-type="genus" reg="Phanerotomella">Phanerotomella</tp:taxon-name-part> <tp:taxon-name-part taxon-name-part-type="species" reg="nitidifascia">nitidifascia</tp:taxon-name-part></tp:taxon-name></italic> sp. nov., holotype, ♀. Hind leg. Scale bar: 0.1 mm.</p></caption><graphic xmlns:xlink="http://www.w3.org/1999/xlink" xlink:href="bdj-13-e171754-g012.jpg" position="float" id="oo_1411964.jpg" orientation="portrait" xlink:type="simple"><uri content-type="original_file" xlink:type="simple">https://binary.pensoft.net/fig/1411964</uri></graphic></fig><fig id="F13482895" position="float" orientation="portrait"><object-id xmlns:xlink="http://www.w3.org/1999/xlink" content-type="arpha" xlink:type="simple">CE7F47D6-75AF-5193-9ACF-AA5271996E97</object-id><object-id xmlns:xlink="http://www.w3.org/1999/xlink" content-type="doi" xlink:type="simple">10.3897/BDJ.13.e171754.figure2</object-id><label>Figure 13.</label><caption><p><italic><tp:taxon-name><tp:taxon-name-part taxon-name-part-type="genus" reg="Phanerotomella">Phanerotomella</tp:taxon-name-part> <tp:taxon-name-part taxon-name-part-type="species" reg="nitidifascia">nitidifascia</tp:taxon-name-part></tp:taxon-name></italic> sp. nov., holotype, ♀. Metasoma dorsal. Scale bar: 0.1 mm.</p></caption><graphic xmlns:xlink="http://www.w3.org/1999/xlink" xlink:href="bdj-13-e171754-g013.jpg" position="float" id="oo_1411963.jpg" orientation="portrait" xlink:type="simple"><uri content-type="original_file" xlink:type="simple">https://binary.pensoft.net/fig/1411963</uri></graphic></fig><fig id="F13482878" position="float" orientation="portrait"><object-id xmlns:xlink="http://www.w3.org/1999/xlink" content-type="arpha" xlink:type="simple">8A5D5FF3-D2EA-5F43-8CE6-AFACF3EE082A</object-id><object-id xmlns:xlink="http://www.w3.org/1999/xlink" content-type="doi" xlink:type="simple">10.3897/BDJ.13.e171754.figure5</object-id><label>Figure 14.</label><caption><p><italic><tp:taxon-name><tp:taxon-name-part taxon-name-part-type="genus" reg="Phanerotomella">Phanerotomella</tp:taxon-name-part> <tp:taxon-name-part taxon-name-part-type="species" reg="nitidifascia">nitidifascia</tp:taxon-name-part></tp:taxon-name></italic> sp. nov., holotype, ♀. Lamella posterior. Scale bar: 0.1 mm.</p></caption><graphic xmlns:xlink="http://www.w3.org/1999/xlink" xlink:href="bdj-13-e171754-g014.jpg" position="float" id="oo_1411953.jpg" orientation="portrait" xlink:type="simple"><uri content-type="original_file" xlink:type="simple">https://binary.pensoft.net/fig/1411953</uri></graphic></fig></tp:treatment-sec></tp:taxon-treatment>
