# Supplementary material for: New species of Phanerotomella (Hymenoptera, Braconidae, Cheloninae) based on morphological and molecular evidence
Source: Biodivers Data J. 2025 Oct 1;13:e171754. doi: 10.3897/BDJ.13.e171754 (PMC12508762; doi:10.3897/BDJ.13.e171754)
Supplement: Supplementary material 1 — Information of terminal taxa of Phanerotomella molecular analysis [file bdj-13-e171754-s001.xlsx]

## Sheet: Sheet1
Internal Code	Accession number	Voucher	Species	Location of sample collection	Collection date	Sex	Source	Note
AH1-1	PX260883	ZJUH No. 202401001	Phanerotomella emeiensis	China: Zhejiang	23-26-Jun-2010	female	This study
AH1-2	PX260884	ZJUH No. 202401002	Phanerotomella namkyensis	China: Hainan	30-Apr-2010	female	This study
AH1-3	PX260885	ZJUH No. 202401003	Phanerotomella taiwanensis	China: Zhejiang	2-Jul-2010	female	This study
AH1-4	PX260886	ZJUH No. 202401004	Phanerotomella taiwanensis	China: Zhejiang	2-Jul-2010	female	This study
AH1-5	PX260887	ZJUH No. 202401005	Phanerotomella emeiensis	China: Zhejiang	3-Jul-2010	female	This study
AH1-6	PX260888	ZJUH No. 202401006	Phanerotomella nitidifascia sp nov.	China: Yunnan	19-May-2009	female	This study
AH1-7	PX260889	ZJUH No. 202401007	Phanerotomella tenuipes	China: Yunnan	17-May-2009	female	This study
AH1-8	PX260890	ZJUH No. 202401008	Phanerotomella hawaiiensis	China: Hubei	2-Aug-2009	female	This study
AH1-10	PX260891	ZJUH No. 202401010	Phanerotomella fulgida	China: Sichuan	24-May-2024	female	This study
AH1-11	PX260892	ZJUH No. 202401011	Phanerotomella fulgida	China: Sichuan	24-May-2024	male	This study
AH1-12	PX260893	ZJUH No. 202401012	Phanerotomella fulgida	China: Sichuan	24-May-2024	male	This study
AH1-13	PX260894	ZJUH No. 202401013	Phanerotomella taiwanensis	China: Sichuan	16-May-2024	female	This study
AH1-14	PX260895	ZJUH No. 202401014	Phanerotomella rugifera	China: Yunnan	13-Jul-2012	female	This study
AH1-15	PX260896	ZJUH No. 202401015	Phanerotomella nigrisoma	China: Yunnan	13-Jul-2017	female	This study
AH1-16	PX260897	ZJUH No. 202401016	Phanerotomella bellula	China: Zhejiang	5-Aug-2008	female	This study
AH1-17	PX260898	ZJUH No. 202401017	Phanerotomella digitata	China: Yunnan	11-Aug-2020	female	This study
AH1-18	PX260899	ZJUH No. 202401018	Phanerotomella mariae	China: Hainan	3-May-2010	female	This study
AH1-20	PX260900	ZJUH No. 202401020	Phanerotomella collinsi	China: Hainan	4-May-2010	female	This study
AH1-21	PX260901	ZJUH No. 202401021	Phanerotomella collinsi	China: Hainan	4-May-2010	female	This study
AH2-2	PX260902	ZJUH No. 202401026	Phanerotomella xui	China: Shaanxi	30-Apr-2010	male	This study
AH2-8	PX260903	ZJUH No. 202401032	Phanerotomella bellula	China: Shaanxi	7-Aug-2014	male	This study
AH2-9	PX260904	ZJUH No. 202401033	Phanerotomella palliscapus	China: Guangdong	4-Jun-2011	male	This study
AH2-10	PX260905	ZJUH No. 202401034	Phanerotomella palliscapus	China: Guangdong	4-Jun-2011	male	This study
AH2-12	PX260906	ZJUH No. 202401036	Phanerotomella nitidifascia sp nov.	China: Yunnan	21-May-2009	male	This study
AH2-13	PX260907	ZJUH No. 202401037	Phanerotomella pulchra	China: Yunnan	11-May-2009	female	This study
AH2-14	PX260908	ZJUH No. 202401038	Phanerotomella pulchra	China: Yunnan	11-May-2009	male	This study
AH2-15	PX260909	ZJUH No. 202401039	Phanerotomella nigrisoma	China: Yunnan	13-Jul-2017	male	This study
AH2-16	PX260910	ZJUH No. 202401040	Phanerotomella nigrisoma	China: Yunnan	13-Jul-2017	male	This study
AH2-18	PX260911	ZJUH No. 202401042	Phanerotomella hawaiiensis	China: Hubei	2-Aug-2009	male	This study
AH2-23	PX260912	ZJUH No. 202500001	Siniphanerotomella chengjiaani	China: Zhejiang	29-Jul-2007	female	This study	outgroup
	GMBST1454-18	GMBST1454-18	Phanerotomella sp.	Bulgaria: Sofiya-Grad	2017-08-02		BOLD
	GMBST507-18	GMBST507-18	Phanerotomella sp.	Bulgaria: Sofiya-Grad	2017-08-02		BOLD
	GMGMA1489-14	GMGMA1489-14	Phanerotomella sp.	Germany: Rhineland-Palatinate	2013-07-25		BOLD
	GMGMB838-14	GMGMB838-14	Phanerotomella sp.	Germany: Rhineland-Palatinate	2013-08-26		BOLD
	GMGMV4076-20	GMGMV4076-20	Phanerotomella sp.	Germany: Bavaria	2017-08-28		BOLD
	ASQBR729-09	ASQBR729-09	Phanerotomella sp.	Madagascar			BOLD
	ASQBR720-09	ASQBR720-09	Phanerotomella sp.	Madagascar			BOLD
	ASQBR724-09	ASQBR724-09	Phanerotomella sp.	Madagascar			BOLD
	GMMDB846-15	GMMDB846-15	Phanerotomella sp.	Madagascar: Toamasina	2014-04-13		BOLD
	GMMDH1507-15	GMMDH1507-15	Phanerotomella sp.	Madagascar: Toamasina	2014-09-19		BOLD
	GMMDJ1297-15	GMMDJ1297-15	Phanerotomella sp.	Madagascar: Toamasina	2014-10-03		BOLD
	GMMDK2436-15	GMMDK2436-15	Phanerotomella sp.	Madagascar: Toamasina	2014-10-14		BOLD
	GMMDL215-15	GMMDL215-15	Phanerotomella antennata	Madagascar: Toamasina	2014-10-24		BOLD
	GMMDN1458-15	GMMDN1458-15	Phanerotomella antennata	Madagascar: Toamasina	2014-11-06		BOLD
	GMMDN2961-15	GMMDN2961-15	Phanerotomella cf. spinosa	Madagascar: Toamasina	2014-11-06		BOLD
	GMMDN3838-15	GMMDN3838-15	Phanerotomella antennata	Madagascar: Toamasina	2014-11-06		BOLD
	ASQBR1048-23	ASQBR1048-23	Phanerotomella longipes	Papua New Guinea	1972-01-01		BOLD
	KMPCO006-19	KMPCO006-19	Phanerotomella sp.	South Africa: Mpumalanga	2018-11-26		BOLD
	KMPGX598-19	KMPGX598-19	Phanerotomella sp.	South Africa: Mpumalanga	2019-03-18		BOLD
	KMPHL092-19	KMPHL092-19	Phanerotomella sp.	South Africa: Mpumalanga	2018-10-22		BOLD
	KMPHS627-19	KMPHS627-19	Phanerotomella sp.	South Africa: Mpumalanga	2019-02-04		BOLD
	KMPJV1001-19	KMPJV1001-19	Phanerotomella sp.	South Africa: Limpopo	2019-03-19		BOLD
	KMPPH391-19	KMPPH391-19	Phanerotomella sp.	South Africa: Limpopo	2018-08-31		BOLD
	KMPYI281-19	KMPYI281-19	Phanerotomella sp.	South Africa: Mpumalanga	2018-09-14		BOLD
	ASQBR723-09	ASQBR723-09	Phanerotomella sp.	Tanzania			BOLD
	THAMA14034-22	THAMA14034-22	Phanerotomella sp.	Thailand: Nakhon Ratchasima	2022-07-15		BOLD
	CGBTA303-08	CGBTA303-08	Phanerotomella sp.	Turkey: Kars	2004-06-14		BOLD
	CGBTA304-08	CGBTA304-08	Phanerotomella sp.	Turkey: Kars	2004-06-14		BOLD
