# Supplementary material for: New species of Phanerotomella (Hymenoptera, Braconidae, Cheloninae) based on morphological and molecular evidence
Source: Biodivers Data J. 2025 Oct 1;13:e171754. doi: 10.3897/BDJ.13.e171754 (PMC12508762; doi:10.3897/BDJ.13.e171754)
Supplement: Supplementary material 2 — MEGA-K2p-distance [file bdj-13-e171754-s002.xlsx]

## Sheet: Sheet1
	PX260883	PX260884	PX260885	PX260886	PX260887	PX260888	PX260889	PX260890	PX260891	PX260892	PX260893	PX260894	PX260895	PX260896	PX260897	PX260898	PX260899	PX260900	PX260901	PX260902	PX260903	PX260904	PX260905	PX260906	PX260907	PX260908	PX260909	PX260910	PX260911	GMBST1454-18	GMBST507-18	GMGMA1489-14	GMGMV4076-20	ASQBR729-09	ASQBR720-09	ASQBR724-09	GMMDB846-15	GMMDH1507-15	GMMDJ1297-15	GMMDK2436-15	GMMDL215-15	GMMDN1458-15	GMMDN2961-15	GMMDN3838-15	ASQBR1048-23	KMPCO006-19	KMPGX598-19	KMPHL092-19	KMPHS627-19
PX260883
PX260884	0.171514
PX260885	0.148688	0.114535
PX260886	0.145559	0.114535	0.00149925
PX260887	0.00446098	0.169129	0.146556	0.142127
PX260888	0.160432	0.0801166	0.130612	0.128591	0.16264
PX260889	0.158174	0.183564	0.153653	0.153653	0.155943	0.165841
PX260890	0.161866	0.0920274	0.115798	0.11168	0.157205	0.0970825	0.158521
PX260891	0.136969	0.135225	0.0998809	0.0993493	0.139171	0.145398	0.135853	0.132847
PX260892	0.138222	0.134132	0.102046	0.100507	0.139574	0.143213	0.140878	0.131564	0
PX260893	0.138202	0.134132	0.100102	0.100454	0.13955	0.143153	0.140878	0.131566	0	0.00147384
PX260894	0.14846	0.114535	0.00149925	0.00446429	0.146619	0.132648	0.153653	0.117994	0.0993493	0.102544	0.100623
PX260895	0.150268	0.154651	0.11758	0.113432	0.145785	0.147316	0.14927	0.13727	0.0796396	0.0779264	0.0799592	0.11974
PX260896	0.170246	0.174487	0.152389	0.150059	0.163209	0.162937	0.182157	0.147604	0.153821	0.157932	0.157996	0.154737	0.156293
PX260897	0.153973	0.116673	0.0942491	0.0914256	0.151861	0.134713	0.155943	0.128903	0.126143	0.124358	0.124352	0.0952008	0.134824	0.178
PX260898	0.146776	0.143156	0.076111	0.0749938	0.142795	0.132509	0.162844	0.116117	0.136955	0.134083	0.136147	0.0786985	0.127791	0.170246	0.10311
PX260899	0.189247	0.0902801	0.123631	0.119729	0.180162	0.0824187	0.181451	0.0842786	0.166355	0.161603	0.161586	0.125754	0.165902	0.150059	0.11456	0.128282
PX260900	0.141831	0.176161	0.119091	0.118633	0.142764	0.163285	0.0952383	0.148719	0.10531	0.109422	0.109422	0.119258	0.127214	0.145318	0.140938	0.142507	0.171077
PX260901	0.14544	0.176161	0.121484	0.122238	0.149769	0.158618	0.0972024	0.154158	0.107357	0.114234	0.114234	0.12428	0.132514	0.145448	0.145304	0.145366	0.176323	0.00305344
PX260902	0.175848	0.141305	0.107692	0.105351	0.169474	0.160406	0.162778	0.137247	0.0796329	0.0779221	0.0771747	0.10993	0.0735377	0.183314	0.130482	0.146519	0.150534	0.133001	0.138813
PX260903	0.158342	0.123189	0.0952465	0.0937847	0.154158	0.141367	0.160526	0.132363	0.121902	0.121715	0.121715	0.0957265	0.136288	0.186636	0.00616333	0.103947	0.12174	0.142612	0.147689	0.133979
PX260904	0.163636	0.145921	0.0612843	0.0603593	0.159361	0.146719	0.141352	0.120146	0.117698	0.116018	0.116018	0.0622208	0.10967	0.166589	0.112565	0.0806281	0.139286	0.117879	0.12268	0.130487	0.109883
PX260905	0.158685	0.142087	0.0586225	0.0576997	0.154245	0.145623	0.137787	0.115826	0.11691	0.115818	0.115818	0.0596319	0.098726	0.158767	0.11444	0.0789771	0.140315	0.119968	0.125025	0.12663	0.111604	0
PX260906	0.154946	0.0821424	0.127757	0.123794	0.155172	0.00912204	0.164915	0.0896224	0.143612	0.138253	0.138222	0.129779	0.142111	0.160843	0.126538	0.129805	0.0773839	0.159633	0.164835	0.152726	0.134201	0.139057	0.137674
PX260907	0.157033	0.102242	0.11582	0.111884	0.15327	0.102688	0.164983	0.0850098	0.152568	0.151107	0.151142	0.118029	0.159349	0.184898	0.147562	0.140486	0.0992053	0.172964	0.180885	0.140177	0.151329	0.128344	0.124349	0.0969274
PX260908	0.160571	0.104374	0.117637	0.113513	0.155172	0.104492	0.167309	0.0868028	0.15486	0.152997	0.153041	0.119836	0.161284	0.187434	0.149475	0.142371	0.101006	0.174643	0.183247	0.141555	0.153576	0.130487	0.126578	0.0986938	0.00147929
PX260909	0.168333	0.174487	0.150707	0.148408	0.161391	0.163336	0.180063	0.145987	0.152067	0.156191	0.156253	0.153023	0.154566	0	0.175976	0.17073	0.148408	0.14371	0.145987	0.181237	0.184458	0.164649	0.156848	0.159057	0.182782	0.185283
PX260910	0.172676	0.177033	0.154737	0.152389	0.165593	0.165303	0.179708	0.149895	0.153821	0.157932	0.157996	0.157102	0.158631	0.00153846	0.178	0.172676	0.152389	0.143028	0.143182	0.183314	0.186636	0.169129	0.161375	0.163209	0.187434	0.189991	0.00153846
PX260911	0.163248	0.0918616	0.115598	0.108485	0.160015	0.0969174	0.160526	0	0.13477	0.134069	0.134078	0.117793	0.139839	0.149618	0.128679	0.115919	0.0841394	0.152321	0.156097	0.14141	0.132126	0.119931	0.11561	0.0894738	0.0848682	0.0870006	0.147977	0.151922
GMBST1454-18	0.188174	0.166543	0.140202	0.140202	0.185804	0.17169	0.197562	0.16955	0.166596	0.164606	0.164606	0.142389	0.16282	0.160694	0.15357	0.140574	0.156166	0.163945	0.164674	0.188174	0.157611	0.147271	0.139252	0.167217	0.188174	0.190632	0.159486	0.163118	0.17157
GMBST507-18	0.187813	0.166543	0.139947	0.139947	0.185449	0.173661	0.197562	0.171529	0.166596	0.166574	0.166574	0.142129	0.164753	0.162603	0.155488	0.140317	0.158077	0.163945	0.166634	0.190191	0.157611	0.147271	0.139252	0.169169	0.190191	0.192653	0.161381	0.165031	0.173548	0
GMGMA1489-14	0.195585	0.171366	0.142885	0.142885	0.190288	0.180034	0.204642	0.182721	0.170469	0.169619	0.169619	0.145276	0.16511	0.168714	0.15752	0.143197	0.16256	0.167387	0.167141	0.198215	0.160535	0.156702	0.148199	0.180034	0.203602	0.203602	0.168714	0.168714	0.184947	0	0
GMGMV4076-20	0.189901	0.16898	0.137531	0.137531	0.187532	0.175706	0.199674	0.173548	0.168666	0.168565	0.168565	0.139693	0.166799	0.165031	0.157486	0.142288	0.160112	0.16597	0.168642	0.192282	0.159646	0.149289	0.138979	0.171215	0.187389	0.189826	0.163478	0.167478	0.175576	0.00153846	0.0015361	0.00167785
ASQBR729-09	0.186155	0.167001	0.157017	0.157017	0.180617	0.159016	0.219841	0.175683	0.17198	0.17198	0.17198	0.157017	0.172368	0.160354	0.183457	0.15449	0.175851	0.202852	0.202852	0.194353	0.186323	0.164857	0.161181	0.161697	0.177802	0.177802	0.160354	0.160354	0.178113	0.175298	0.175298	0.176458	0.178113
ASQBR720-09	0.185877	0.161817	0.123977	0.123977	0.18824	0.151756	0.163638	0.154279	0.138508	0.134431	0.136558	0.126038	0.14756	0.189178	0.151756	0.141257	0.172197	0.165535	0.167623	0.149496	0.152362	0.131327	0.125176	0.149716	0.16961	0.171927	0.187009	0.189178	0.156253	0.156293	0.1582	0.160532	0.160243	0.176552
ASQBR724-09	0.172813	0.138693	0.122252	0.124373	0.175071	0.132405	0.178019	0.128481	0.145444	0.145269	0.143129	0.124373	0.162845	0.151789	0.14756	0.128383	0.145845	0.161128	0.163263	0.160737	0.152588	0.126932	0.12056	0.128312	0.158609	0.160908	0.150121	0.154101	0.13038	0.140336	0.142223	0.147807	0.144174	0.136699	0.139657
GMMDB846-15	0.180707	0.137833	0.130175	0.130175	0.18055	0.129738	0.191422	0.134811	0.156693	0.156772	0.156772	0.130175	0.166893	0.15473	0.15437	0.132313	0.15227	0.169525	0.169525	0.169698	0.159568	0.140434	0.133759	0.13216	0.164499	0.164499	0.15473	0.15473	0.136987	0.151804	0.151804	0.151804	0.15437	0.138487	0.145511	0
GMMDH1507-15	0.136552	0.134701	0.0996352	0.0996352	0.134154	0.146292	0.153795	0.149099	0.132681	0.131855	0.131855	0.0996352	0.143836	0.168887	0.134327	0.122549	0.154049	0.129535	0.129535	0.158775	0.139259	0.108387	0.105402	0.151265	0.158778	0.158778	0.168887	0.168887	0.151298	0.13177	0.13177	0.13177	0.134175	0.144801	0.12708	0.115532	0.11693
GMMDJ1297-15	0.168987	0.155249	0.112569	0.112569	0.163997	0.144365	0.164328	0.154286	0.129936	0.135276	0.135276	0.114748	0.108166	0.152152	0.166105	0.142122	0.16132	0.156419	0.158754	0.12365	0.161678	0.117267	0.105162	0.146729	0.149112	0.149112	0.152152	0.152152	0.156428	0.162302	0.161973	0.164821	0.164486	0.131879	0.135357	0.140393	0.142421	0.122339
GMMDK2436-15	0.164642	0.129851	0.0895522	0.0895522	0.169632	0.126635	0.157847	0.124613	0.109493	0.106683	0.106683	0.0916485	0.117612	0.147985	0.13352	0.102279	0.143107	0.130959	0.131202	0.119848	0.138305	0.0932292	0.0873289	0.126635	0.147645	0.147645	0.147985	0.147985	0.126659	0.146325	0.1484	0.147807	0.150861	0.160437	0.0817669	0.125089	0.128121	0.117687	0.102279
GMMDL215-15	0.170751	0.154932	0.114342	0.114342	0.165761	0.146152	0.163991	0.156065	0.129672	0.134748	0.137083	0.116521	0.109921	0.153897	0.167906	0.141563	0.163095	0.156102	0.158435	0.125413	0.161348	0.117035	0.104946	0.148515	0.150897	0.150897	0.153897	0.153897	0.158203	0.161973	0.161646	0.164821	0.164153	0.131879	0.134828	0.142129	0.142421	0.122339	0	0.102279
GMMDN1458-15	0.178062	0.155252	0.116833	0.116833	0.172623	0.148729	0.167624	0.156876	0.13847	0.143921	0.143921	0.119191	0.112112	0.162311	0.166908	0.151431	0.16715	0.164509	0.166932	0.123997	0.162166	0.122088	0.109213	0.151293	0.151293	0.151293	0.162311	0.162311	0.159182	0.170818	0.170445	0.172427	0.173184	0.130244	0.136585	0.149629	0.147316	0.127668	0	0.100539	0
GMMDN2961-15	0.18433	0.135253	0.104709	0.104709	0.184356	0.134359	0.172388	0.141954	0.11926	0.115928	0.115928	0.106901	0.134378	0.146808	0.132178	0.129667	0.14153	0.156258	0.156165	0.143939	0.141752	0.125601	0.123377	0.134359	0.141513	0.141513	0.146808	0.146808	0.144126	0.162233	0.164411	0.16373	0.166987	0.135266	0.106883	0.13467	0.137152	0.126347	0.125007	0.0916579	0.125007	0.131258
GMMDN3838-15	0.172296	0.157004	0.109777	0.109777	0.170037	0.149454	0.15467	0.149806	0.125577	0.130363	0.132483	0.111767	0.111772	0.156431	0.160523	0.138884	0.160737	0.147513	0.151925	0.123969	0.154484	0.110007	0.0988218	0.147296	0.147296	0.149496	0.154701	0.154101	0.151756	0.157932	0.157639	0.164821	0.159632	0.131879	0.134611	0.134967	0.142421	0.122339	0	0.102279	0	0	0.125007
ASQBR1048-23	0.178417	0.159685	0.155706	0.155424	0.175179	0.167579	0.170366	0.144391	0.147195	0.144151	0.15371	0.157895	0.156094	0.17254	0.163214	0.151496	0.158483	0.145123	0.149582	0.161964	0.164133	0.146348	0.145004	0.158108	0.176323	0.178335	0.170598	0.17254	0.147042	0.167445	0.169404	0.167797	0.171446	0.183302	0.166422	0.154153	0.159444	0.146736	0.168969	0.155141	0.168284	0.180813	0.161522	0.165395
KMPCO006-19	0.15068	0.115246	0.0933804	0.0933804	0.150651	0.107152	0.197121	0.133468	0.132975	0.13319	0.13319	0.0933804	0.140602	0.161766	0.145602	0.109319	0.13569	0.148563	0.148248	0.171492	0.14874	0.117373	0.112096	0.109425	0.14557	0.14557	0.161766	0.161766	0.13319	0.145641	0.145641	0.145641	0.148203	0.138353	0.130773	0.128487	0.129022	0.12779	0.14811	0.107037	0.14811	0.150985	0.114027	0.14811	0.174549
KMPGX598-19	0.169053	0.127533	0.106522	0.106522	0.166799	0.126967	0.135219	0.114803	0.115016	0.116657	0.116657	0.108527	0.116656	0.153245	0.124867	0.122973	0.131388	0.132677	0.135525	0.137525	0.12647	0.10813	0.103297	0.127095	0.131261	0.133415	0.151824	0.150899	0.116656	0.115347	0.117247	0.120658	0.119155	0.146825	0.123043	0.11463	0.115663	0.108627	0.11517	0.0962504	0.114949	0.117284	0.111771	0.110532	0.150909	0.107049
KMPHL092-19	0.169053	0.127533	0.106522	0.106522	0.166799	0.126967	0.135219	0.114803	0.115016	0.116657	0.116657	0.108527	0.116656	0.153245	0.124867	0.122973	0.131388	0.132677	0.135525	0.137525	0.12647	0.10813	0.103297	0.127095	0.131261	0.133415	0.151824	0.150899	0.116656	0.115347	0.117247	0.120658	0.119155	0.146825	0.123043	0.11463	0.115663	0.108627	0.11517	0.0962504	0.114949	0.117284	0.111771	0.110532	0.150909	0.107049	0
KMPHS627-19	0.171435	0.129755	0.10453	0.10453	0.169172	0.129083	0.137327	0.116863	0.112941	0.114644	0.114644	0.106522	0.118727	0.155608	0.122781	0.125096	0.133557	0.134788	0.137625	0.135402	0.124347	0.110214	0.105462	0.129233	0.133415	0.135585	0.154161	0.153245	0.118727	0.117456	0.119367	0.122985	0.121286	0.149484	0.125174	0.116694	0.117998	0.110866	0.112955	0.0941135	0.11274	0.114914	0.114024	0.108519	0.153157	0.10934	0.00153374	0.00153374
KMPJV1001-19	0.170356	0.127533	0.107952	0.107952	0.168105	0.128364	0.135219	0.116219	0.115016	0.116041	0.118087	0.109953	0.118065	0.154561	0.126269	0.122319	0.132762	0.132677	0.135037	0.138922	0.12647	0.10813	0.103297	0.128481	0.132643	0.134791	0.153133	0.152222	0.118065	0.115347	0.117247	0.12019	0.119155	0.146825	0.122388	0.116041	0.115663	0.108627	0.116951	0.0958885	0.116504	0.119181	0.111335	0.111968	0.152314	0.107049	0	0	0.00153374
KMPPH391-19	0.168736	0.127533	0.106336	0.106336	0.166487	0.126741	0.135219	0.1146	0.115016	0.116451	0.116451	0.108338	0.11645	0.152958	0.124644	0.122754	0.131151	0.132677	0.13528	0.137277	0.12647	0.10813	0.103297	0.126868	0.131025	0.133175	0.151543	0.150618	0.11645	0.115347	0.117247	0.120424	0.119155	0.146825	0.122824	0.114429	0.115663	0.108627	0.117175	0.0960691	0.116951	0.119427	0.111553	0.112361	0.152875	0.107049	0	0	0.00153374
KMPYI281-19	0.169371	0.127533	0.106708	0.106708	0.167113	0.127195	0.135467	0.115006	0.115226	0.116863	0.116863	0.108718	0.116863	0.153245	0.12509	0.123192	0.131625	0.132918	0.13577	0.137775	0.126699	0.108326	0.103491	0.127323	0.131497	0.133656	0.152106	0.150899	0.116863	0.115347	0.117247	0.120658	0.119367	0.146825	0.123263	0.114833	0.115663	0.108627	0.11517	0.0962504	0.114949	0.117284	0.111771	0.110726	0.151187	0.107049	0	0	0.0015361
ASQBR723-09	0.163124	0.166488	0.142946	0.140794	0.165558	0.176506	0.156773	0.156363	0.140713	0.145105	0.145103	0.145113	0.145119	0.191068	0.14947	0.147326	0.178868	0.151948	0.154135	0.147273	0.150006	0.112153	0.10531	0.174157	0.165196	0.167512	0.188879	0.188571	0.158316	0.171624	0.173598	0.177285	0.175635	0.188315	0.149716	0.1432	0.15428	0.131855	0.132727	0.108779	0.134503	0.136174	0.156168	0.132303	0.172359	0.179662	0.139664	0.139664	0.141818
THAMA14034-22	0.155562	0.157004	0.119078	0.119078	0.153336	0.151117	0.152865	0.147036	0.0807581	0.0797533	0.0797533	0.12115	0.00308642	0.157465	0.140483	0.131734	0.176458	0.130677	0.131613	0.0780291	0.139798	0.110375	0.0991897	0.151123	0.169487	0.171862	0.156293	0.159825	0.148994	0.16282	0.16282	0.163673	0.165176	0.177949	0.14928	0.164674	0.169525	0.146292	0.102273	0.120556	0.102079	0.105766	0.135191	0.1049	0.153937	0.14308	0.117108	0.117108	0.119194
CGBTA303-08	0.188666	0.168066	0.140874	0.140874	0.186185	0.173913	0.199748	0.176484	0.164642	0.164062	0.164062	0.143156	0.159724	0.168126	0.152527	0.141205	0.162161	0.161862	0.161701	0.188666	0.155309	0.151591	0.143276	0.173913	0.198794	0.201414	0.168126	0.168126	0.178601	0	0	0	0.0016129	0.175298	0.159957	0.14555	0.151804	0.13177	0.163821	0.147807	0.16349	0.172427	0.16373	0.161817	0.169381	0.145641	0.119605	0.119605	0.121836
CGBTA304-08	0.189045	0.166303	0.141167	0.138889	0.186559	0.174257	0.200574	0.176834	0.164977	0.166776	0.166779	0.143462	0.160036	0.16846	0.152822	0.143719	0.162479	0.162503	0.162333	0.189045	0.155922	0.151894	0.143574	0.174257	0.196656	0.199273	0.16846	0.16846	0.178956	0	0	0	0.00161812	0.175683	0.162599	0.148169	0.15212	0.132037	0.164486	0.148103	0.166266	0.172805	0.16407	0.164495	0.172115	0.145949	0.120053	0.120053	0.122294
[truncated: 7 more columns]
