# Supplementary material for: New species of Phanerotomella (Hymenoptera, Braconidae, Cheloninae) based on morphological and molecular evidence
Source: Biodivers Data J. 2025 Oct 1;13:e171754. doi: 10.3897/BDJ.13.e171754 (PMC12508762; doi:10.3897/BDJ.13.e171754)
Supplement: Supplementary material 3 — Phanerotomella.align.fasta [file bdj-13-e171754-s003.fasta]

>AH1-1
---------------------------------gatattggaacattgta-ttttatttt
tggtatatgggcaggaattttaggtttatctttaaggttaattattcgtatggagttaag
tatattaggaggatttttaggtaatgatcaaatttataatagaattgttacattacatgc
ttttgtaataattttttttatagtaatacctattatagttgggggatttggaaattggtt
agttcctttaatattagggggtcctgatatagtttttcctcgaataaataacataagatt
ttggttattaattccttctttattttttttaatattgagaggttttgttaatgtaggggc
aggcacgggatgaactgtgtatcctcctttatctttaaatttagggcatagaggtatttc
agttgatttaaggattttttctttacatattgctggggcttcttctattataggtgctat
taattttattgtaactattataaatatatgaataaaattaagatttattgaaaagatatc
tttatttatttgatctatttatattacagcaattttattacttttatctttacctgtttt
agcaggagctattacaatgttattaacggatcgaaatttaaatacaagattttttgatcc
ttctggtgggggggatcctgtattataccaacatttattttgattttttggccat-----
----------------------------
>AH1-2
-----------------------------------------------------ttatttt
tggnatatgagctgggantttagggttatctttaagtttaattattcgaatagaattaag
aattttaggaggatttttgggtagggatcaaatttataatggtgttgttacattacatgc
ttttgtaataattttttttatagttataccaattataattggtgggtttggaaattgatt
agtccctttaatgttaggtggtcctgatatagtttttcctcgaataaataatataagata
ttgattgttaattccttcaattatttttttacttataggaggatttgtaaatataggggc
aggtacagggtgaaccgtttatcctcctttatctttaattttaggtcatagtggaatttc
tgttgatttaagaattttttctttacatattgcaggtgcttcttcaattatgggggcaat
aaattttattgtcacaattataaatatatgatttggtttaaagtttttagataaaatatc
tttatttatttgatcggtttatattacagcaattttattattgttatcattacctgtatt
agcaggagcaattactatattattaacagatcgtaatttaaatactagattttttgatcc
ttcaggcgggggggatcca-----------------------------------------
----------------------------
>AH1-3
---------------------------------gatattgggacattata-ttttatttt
tggtatatgagctggaattttagggttgtcaataagtttaattattcgaatagaattaag
aattttaggtggatttttgggaagagatcaaatttataatggaattgtaactttacatgc
atttgtaataattttttttatagttataccaattataattggtgggtttggtaattggtt
aattcctttaatattaggaggtcctgatatagtttttcctcgaataaataatataaggtt
ttgattattaattccttcaattatatttttaataataggaggatttgttaatataggagc
aggaactggatgaacagtttatcctccattatcattaattttaggtcatagaggtatttc
tgttgatttaagaattttttctttacatattgctggtgcttcttcaattataggagcaat
taattttattgtgactgtaataaatatatgattaaaaataaaatatattgataaaatttc
tttatttatttgatcagtttatattacagcaattttattattattatctttacctgtttt
agcaggtgctattacaatattattaactgatcgtaatttaaatactagattttttgatcc
ttcaggagggggggatcctattttatatcaacatttattttga-----------------
----------------------------
>AH1-4
--------------------------------agatattggaacattata-ttttatttt
tggtatatgagctggaattttagggttgtcaataagtttaattattcgaatagaattaag
aattttaggtggatttttgggaagagatcaaatttataatggaattgtaactttacatgc
atttgtaataattttttttatagttataccaattataattggtgggtttggtaattggtt
aattcctttaatattaggaggtcctgatatagtttttcctcgaataaataatataaggtt
ttgattattaattccttcaattatatttttaataataggaggatttgttaatataggagc
aggaactggatgaacagtttatcctccattatcattaattttaggtcatagaggtatttc
tgttgatttaagaattttttctttacatattgctggtgcttcttcaattataggagcaat
taattttattgtgactgtaataaatatatgattaaaaataaaatatattgataaaatttc
tttatttatttgatcagtttatattacagcaattttattattattatctttacctgtttt
agcaggtgctattacaatattattaactgatcgtaatttaaatactagattttttgatcc
ttcaggagggggggatcctattttatatcaacatttattttgattttttggtcatcctga
agtttatattttaattctata-------
>AH1-5
------------------------------aaagatattggaacattgta-ttttatttt
tggtatatgggcaggaattttaggtttatctttaaggttaattattcgtatggagttaag
tatattaggaggatttttaggtaatgatcaaatttataatagaattgttacattacatgc
ttttgtaataattttttttatagttatacctattatagttgggggatttggaaattggtt
agttcctttaatattagggggtcctgatatagtttttcctcgaataaataacataagatt
ttggttattaattccttctttattttttttaatattaagaggttttgttaatgtaggggc
aggcacgggatgaactgtgtatcctcctttatctttaaatttagggcatagaggtatttc
agttgatttaaggattttttctttacatattgctggggcttcttctattataggtgctat
taattttattgtaactattataaatatatgaataaaattaagatttattgaaaagatatc
tttatttatttgatctatttatattacagcaattttattacttttatctttacctgtttt
agcaggagctattacaatgttattaacggatcgaaatttaaatacaagattttttgaccc
ttctggtgggggggatcctgtattataccaacatttattttgattttttgg---------
----------------------------
>AH1-6
---------------------------------gatattggaaccttata-ttttatttt
tggaatatgagctggaattttaggtttatctttaagattaattattcgaatggagttaag
aattttaggaggatttttaggaagggatcaaatttataatggtattgttacattgcatgc
ttttgtaataattttttttatagtaataccgattataattggtgggtttggaaattgatt
agtacctttaatattaggaggtcctgatatagtttttccacgaataaataatatgagata
ttgattattaattccttcaattattttgttaattataggaggatttgtaaatatgggggc
aggtacaggttgaactgtttatcctcctttgtctttaattttaggacatagtgggatttc
tgttgatttaagaattttttcattacatattgcaggggcttcatcaattataggagctat
aaattttattgttacaattataaatatatgaattgatttaaaatatttagataaaatatc
tttatttatttgatcagtttttattacagcaattttattattattatcattacctgtttt
ggcaggggctattactatattattaacagatcgtaatttaaatacaagattttttgatcc
ttcaggagggggggatccaattttatcccaccattttttt--------------------
----------------------------
>AH1-7
----------------------------------------------------tttttatt
tggcatatgatcaggtattataggattatctttaagacttgtaattcgtatagaattaag
tattttaggtggatttttaggtaatgatcaaatttataatagtattgtaactttacatgc
ttttattataattttttttatagttatacctattatagtaggtggatttggaaattgatt
agtacctttaatattaggaggtcctgatatagtatttccacgaatgaataatatgagatt
ttgattattaattccttctttaattttattaatttcaggaggatttgtaaatataggagc
aggaacaggatgaacagtttatcctccattatctttaaatttaagacatagaggtgtatc
agtagatttaagaattttttctttacatattgctggagcatcatcaattataggagccat
taattttattgtaactattataaatatatgattaaaattaaattatattgataagatttc
tttatttatttgatcaatttttattacagcaattttattacttttatcattaccagtttt
agctggagcaattactatattattaacagatcgtaatttaaatacaagattttttgatcc
atcaggaggtggagatcctattttatatcaacatttattttga-----------------
----------------------------
>AH1-8
------------------------------aaagatattggaactttata-ctttatttt
tgggatatgatcagggattttaggtttatctttgagattaattattcgaatagaattaag
aattttaggaggatttttaggtaktgaccaaatttataatggaattgttacattgcatgc
ttttgtaataattttttttatggttataccaattataattggtgggtttggaaattgatt
agttcctttaatattaggtggtcctgatatagtttttcctcgaataaataatataagtta
ttgattattaataccttcaattatatttttaattataggggggtttgtaaatataggagc
ggggacaggatgaactgtttatcctccattatctttaattttaggtcatagaggaatttc
tgtagatttaagaattttttctttacatattgctggggcatcatcaattatgggggctat
aaattttattgtaactattataaatatatgaattggtttaaaatatatagataaaatatc
tttatttatttgatcagtttatattacggcaattttgttattattatcgttacctgtttt
agcaggtgctattactatattgttaacagatcgtaatttaaatacaagattttttgatcc
ttcaggagggggggatccaattttatatcaacatttattttgattttttggtc-------
----------------------------
>AH1-10
------------------------------------------------------------
-------tgatcaggaattttaggaatatcattaagtttaattattcgaatagaattaag
tattttaggaggattattgggtaatgatcaaatttataatagaattgttactttacatgc
atttgttataattttttttatagtaatacctattatagttggaggatttggaaattgatt
aattcctttaatattaggtggtccagatatagtttttcctcgaataaataatataagatt
ttgactattaattccttcaatattttttttaattataggtggatttgtaaatataggtgc
tggcacaggatgaactgtttatcctccattgtcattaattttaggacatagtggtatttc
agttgatttaagaattttttctttacatattgctggtgcttcttcaattataggggcaat
taattttattgtaactgtattaaatatatgattaaaattaaaatatttagataaaatttc
tttatttatttgatcaatttttattacagcaattttattattattatcattacctgtatt
agcaggtgcaattacaatattattaactgatcgaaatttaaatacaagattttttgatcc
ttcaggagggggtgatcctgttttatatcaacatttattttgattt--------------
----------------------------
>AH1-11
------------------------------aaagatattggtactttata-ttttattta
tggaatatgatcaggaattttaggaatatcattaagtttaattattcgaatagaattaag
tattttaggaggattattgggtaatgatcaaatttataatagaattgttactttacatgc
atttgttataattttttttatagtaatacctattatagttggaggatttggaaattgatt
aattcctttaatattaggtggtccagatatagtttttcctcgaataaataatataagatt
ttgactattaattccttcaatattttttttaattataggtggatttgtaaatataggtgc
tggcacaggatgaactgtttatcctccattgtcattaattttaggacatagtggtatttc
agttgatttaagaattttttctttacatattgctggtgcttcttcaattataggggcaat
taattttattgtaactgtattaaatatatgattaaaattaaaatatttagataaaatttc
tttatttatttgatcaatttttattacagcaattttattattattatcattacctgtatt
agcaggtgcaattacaatattattaactgatcgaaatttaaatacaagattttttgatcc
ttcaggagggggtgatcctgttttatatcaacatttattttgattttttgg---------
----------------------------
>AH1-12
------------------aacccaaatcataaagatattgggactttata-ttttattta
tggaatatgatcaggaattttaggaatatcattaagtttaattattcgaatagaattaag
tattttaggaggattattgggtaatgatcaaatttataatagaattgttactttacatgc
atttgttataattttttttatagtaatacctattatagttggaggatttggaaattgatt
aattcctttaatattaggtggtccagatatagtttttcctcgaataaataatataagatt
ttgactattaattccttcaatattttttttaattataggtggatttgtaaatataggtgc
tggcacaggatgaactgtttatcctccattgtcattaattttaggacatagtggtatttc
agttgatttaagaattttttctttacatattgctggtgcttcttcaattataggggcaat
taattttattgtaactgtattaaatatatgattaaaattaaaatatttagataaaatttc
tttatttatttgatcaatttttattacagcaattttattattattatcattacctgtatt
agcaggtgcaattacaatattattaactgatcgaaatttaaatacaagattttttgatcc
ttcaggagggggtgatcctgttttatatcaacatttattttgattttttgg---------
----------------------------
>AH1-13
---------------------------------gatattgggacactata-ttttatttt
tggtatatgagctggaattttagggttgtcaataagtttaattattcgaatagaattaag
aattttaggtggatttttgggaagagatcaaatttataatggaattgtaactttacatgc
atttgtaataattttttttatagttataccaattataattggtgggtttggtaattggtt
aattcctttaatattaggaggtcctgatatagtttttcctcgaataaataatataaggtt
ttgattattaattccttcaattatatttttaataataggaggatttgttaatataggagc
aggaactggatgaacagtttatcctccattatcattaattttaggtcatagaggtatttc
tgttgatttaagaattttttctttacatattgctggtgcttcttcaattataggagcaat
taattttattgtgactgtaataaatatatgattaaaaataaaatatattgataaaatttc
tttatttatttgatcagtttatattacagcaattttattattattatctttacctgtttt
agcaggtgctattacaatattattaactgatcgtaatttaaatactagattttttgatcc
ttcaggagggggggatcctattttatatcaacatttattttgattttttggc--------
----------------------------
>AH1-14
------------------caaccaaatcataaagatattggaactttata-ttttattta
tggaatgtgagcaggagttttaggtatatctttaagattaattattcgtatagagttaag
gattttaggagggttattaggaaatgatcaaatttataatagaattgttactttgcatgc
atttgttataattttttttatagttataccaattatagttggaggatttggaaattgatt
agttccattaatattaggaggtccagatatagtttttcctcgaataaataatataagatt
ttgattattaattccttcaatatttttgttaattataggagggtttgttaatataggtgc
cggaacaggatgaacagtttatcctccattatcattaattttaggacatagaggaatttc
tgttgatttaagaattttttctttacatattgctggtgtttcatcaattataggtgcaat
taattttattattactgtaataaatatatgattaaaattaaattatatagataaaatttc
tttatttatttgatcaatttttattactgcaattttattattgttatcattacctgtatt
agcaggtgcaattacaatattattaactgatcgtaatttaaatacaagattttttgatcc
tgcaggtggtggggatcctgtattgtatcaacatttattttgattttttggtc-------
----------------------------
>AH1-15
-----------------------------------------aactttata-ttttatttt
tggggtgtgatctggtgttttgggtttatcattaagattaattattcgaatagaattaag
ggtattaggtggatttttaggaaatgatcaaatttataatagaattgttacattacatgc
gtttattataattttttttatagttataccaattatagtaggtgggtttggaaattgact
agtaccattaatgttagggggtcctgatatagtttttcctcgtataaataatataagatt
ttgattattaattccttcagttatttttttgataatagggggatttgtaaatataggggc
tgggacaggatgaactgtttatccccctttatcattaaatttgggtcatagaggggtttc
agttgatttaagaattttttctttacatattgcaggggcttcatctattataggtgcaat
taattttattgtgactattataaatatatggttaaaattggaatatgttgataaaatttc
tttatttatttgatcaatttatattacggctattttgttattattatccttacctgtttt
ggcaggagctattacaatattgttaactgatcgaaatttaaatacaagattttttgaccc
tgcgggtgggggggatccaattttataccaacat--------------------------
----------------------------
>AH1-16
---------------------------------gatattggaactttata-ttttatttt
tggtatatgagctggaattttaggtttatcaataaggttaattattcgaatagaattaag
aattttaggtggatttttaggaagagatcaaatttataacgggattgttactttacatgc
ttttgtaataattttttttatagttataccaattataattggtgggtttggaaattgatt
aatccctttaatattagggggacctgatatagtttttccacgaataaataatataagatt
ttgattgttaattccttctttaacatttttaattataggaggatttgtaaatataggagc
tggaactggatgaactgtttatcctcctttatctttaattttagggcatagaggaatttc
tgttgatttgagaattttttctttacatattgctggagcttcttcaattatgggtgcaat
taattttattgtaactgttataaatatgtgattaaaattaaaatttattgataaaatttc
tttatttatttgggcggtatttattacagcaattttattattattatcattacctgtatt
ggcaggtgcaattactatattattaacagatcgtaacttaaatacaagattttttgatcc
ttcaggaggaggcgatcctgtattatatcaacatttattttgatttttt-----------
----------------------------
>AH1-17
---------------------------------gatattggtacattata-ttttatttt
tggtatatgagcaggaattttaggtttatcaataagattgattattcgtatagaattaag
aattttgggaggatttttagaaagagatcaaatttataatggtattgtaacattgcatgc
atttgtaataattttttttatagttataccaattataattggtgggtttggaaattgatt
agttcctttaatattagggggacccgatatagtttttcctcgaataaataatataagatt
ttgattattaattccttctttaatatttttaattataggggggtttgttaatataggggc
aggaactggttgaacagtttatcctccgttatctttagttttaggtcatagaggggtttc
tgttgatttaagtattttttctttacatattgctggggcttcttcaattataggggctat
taattttattgtaactgtaataaatatgtgattgaaaataaaatatattgataaaatttc
tttatttatttgatcagtttatattacagcaattttattattattatctttacctgtttt
agcaggtgctattacaatattattaactgatcgtaatttaaatacaaggttttttgatcc
ttcagggggaggggatcctattttatatcaacatttgttttgattttttggt--------
----------------------------
>AH1-18
---------------------------------gatattggaactttata-ttttatttt
tggtatatgatctggaattttaggtttatctttaagattaattattcgaatagaattaag
aattttagggggatttttaggaagggatcaaatttataatggtattgttacattacatgc
ttttgtaataattttttttatagttataccaattataattggcgggtttgggaattgatt
agtacctttaatattagggggacctgatatagtttttccacgtataaataatataaggta
ttgattgttaattccttcaattatatttttgcttacaggaggatttgtaaatataggagc
agggacaggttgaactgtttaccctcctttatctttaattttaggtcatagagggatttc
tgttgatttaagaattttttctttacatattgcaggagcttcatcaattatgggggctat
aaattttattgttacaatcataaatatatggattggtttaaaatatatagataaaatatc
tttatttatttggtcagtttatattacggcaattttattgttattatcattacctgtttt
ggcaggggcaattacaatattattaacagatcgtaatttaaatacaaggttttttgaccc
ttcaggagggggggatccaattttatatcaacatttattttgattttttggt--------
----------------------------
>AH1-20
---------------------------------------------------ttttttatt
tggtatatgatctggaattttaggattatctttaagattaattattcgaatagaattaag
aattttagggggatttttaggtaatgatcaaatttataatagaattgtaactttacatgc
ttttattataattttttttatagtaataccaattatagtaggtgggtttggaaattgatt
agttcctttaatattaggaggtcctgacatagtttttcctcgaataaataatatgagatt
ttgattattaattccttcattaatttttttaatttttggaggttttgtaaatattggagc
tggaacaggatggacagtttatcccccattatcattaaatttaagacatagaggtgtttc
agttgatttaagaattttttctttacatattgctggagcttcttcaattataggagctgt
taattttattgtaactattataaatatatgattaaaattaaaatatattgataaaatttc
tttatttgtatgatctatttttattactgcaattttattattattatctttaccagtttt
agctggtgcaattacaatattattaactgaccgaaatttaaatacaagattttttgatcc
tgcaggtgggggagatcctgttttatatcaacatttattttgattttttggtcac-----
----------------------------
>AH1-21
------------------------------------------accttata-ttttttatt
tggtatatgatctggaattttaggattatctttaagattaattattcgaatagaattaag
aattttagggggatttttaggtaatgatcaaatttataatagaattgtaactttacatgc
ttttattataattttttttatagtaataccaattatagtaggtgggtttggaaattgatt
agttcctttaatattaggaggtcctgacatagtttttcctcgaataaataatatgagatt
ttgattattaattccttcattaatttttttaatttttggaggttttgtaaatattggagc
tggaacaggatggacagtttatcccccattatcattaaatttaagacatagaggtgtttc
agttgatttaagaattttttctttacatattgctggagcttcttcaattataggagctgt
taattttattgtaactattataaatatatgattaaaattaaaatatattgataaaatttc
tttatttgtatgatctatttttattactgcaattttattattattatctttaccagtttt
agctggtgcaattacaatattattaactgaccgaaatttaaatacaagattttttgatcc
tgcaggtgggggagatcctgttttatatcaacattttttttgatttttg-----------
----------------------------
>AH2-2
------------------------aatcataaagatattggaactttata-ttttattta
tggtatatgagcaggaattttaggaatatctttaagtttaattattcgtatagaattaag
aattttaggaggtttattaagtaatgatcaaatttataatagaattgtaactttacatgc
atttgtaataattttttttatagttataccaattatagttggaggatttggtaattgatt
gattcctttaatattgggaggtccagatatagtttttcctcgaataaataatataaggtt
ttgattgttaattccttcaatattttttttgattataggaggatttgtaaatataggtgc
tggtactggatgaacagtttatccaccattatcattaattttaggtcatagtggaatttc
tgttgatttaagaattttttctttacatattgctggtgcttcatcaattataggagcaat
taattttattattacagtaataaatatatgattaaatttaaaatttatagataaaatttc
tttatttatttgatcaatttttattactgcaattttgttgttattatcattacctgtatt
agcgggtgcaattactatattgttaactgatcgtaatttaaatacaagattttttgatcc
ttcaggtggtggtgatcctgttttatatcaacatttattttgattttttggtcac-----
----------------------------
>AH2-8
----------------------------------------------------tttatttt
tggtatatgagctggaattttaggtttatcaataaggttaattattcgaatagaattaag
aattttaggtggatttttaggaagagatcaaatttataacgggattgttactttacatgc
ttttgtaataattttttttatagttataccaattataattggtgggtttggaaattgatt
aattcctttaatattagggggacctgatatagtttttccacgaataaataatataagatt
ttgactgttaattccttctttaacatttttaattataggaggatttgtaaatataggagc
tggaactggatgaactgtttatcctcctttatctttaattttagggcatagaggaatttc
tgttgatttgagaattttttctttacatattgctggagtttcttcaattatgggtgcaat
taattttattgtaactgttataaatatgtgattaaaattaaaatttattgataaaatttc
tttatttatttgggcggtatttattacagcaattttattattattatcattacctgtatt
ggcaggtgcaattactatattattaacagatcgtaacttaaatacaagattttttgatcc
ttcaggaggaggtgatcctgtattatatcaacatttattttgattttttggt--------
----------------------------
>AH2-9
------------------------------------------------------------
----atatgatctggaattttaggattatcaataagattaattattcgtatagagttaag
aattttaggtggatttttaggaagggatcaaatttataatggaattgtaactttacatgc
atttgtaataattttttttatagttataccaattataattggtggatttggaaattgatt
agttcctttaatattaggaggtcctgatatagtatttcctcgtataaataatatgagatt
ttgattattaattccttcaattatatttttaatattaggggggtttgttaatataggagc
aggaactggttggacagtttatcccccattatcattaattttagggcatagaggaatctc
tgttgatttaagaattttttctttacatattgctggtatatcttctattataggggcaat
taattttattgtaactgtaataaatatatgattgaaaataaaatatattgataaaatttc
tttatttatttgatcagtttatattacagcaattttattattattatctttacctgtatt
agcaggtgcaattacaatattattaactgatcgtaatttaaatacaagattttttgatcc
ttcaggaggaggggatcctattttatatcaacatttattttgattttttggt--------
----------------------------
>AH2-10
------------------------------------------------------------
---------------------------------aagattaattattcgtatagagttaag
aattttaggtggatttttaggaagggatcaaatttataatggaattgtaactttacatgc
atttgtaataattttttttatagttataccaattataattggtggatttggaaattgatt
agttcctttaatattaggaggtcctgatatagtatttcctcgtataaataatatgagatt
ttgattattaattccttcaattatatttttaatattaggggggtttgttaatataggagc
aggaactggttggacagtttatcccccattatcattaattttagggcatagaggaatctc
tgttgatttaagaattttttctttacatattgctggtatatcttctattataggggcaat
taattttattgtaactgtaataaatatatgattgaaaataaaatatattgataaaatttc
tttatttatttgatcagtttatattacagcaattttattattattatctttacctgtatt
agcaggtgcaattacaatattattaactgatcgtaatttaaatacaagattttttgatcc
ttcaggaggaggggatcctattttatatcaacatttattttgattttttggt--------
----------------------------
>AH2-12
---------------------------------gatattggaactttata-ttttatttt
tggaatatgagctggaattttaggtttatctttaagattaattattcgaatggagttaag
aattttaggaggatttttaggaagggatcaaatttataatggtattgttacattgcatgc
ttttgtaataattttttttatagtaataccgattataattggtgggtttggaaattgatt
agtacctttaatattaggaggtcctgatatagtttttccacgaataaataatatgagata
ttgattattaatcccttcaattattttgttaattataggaggatttgtaaatatgggggc
aggtacaggttgaactgtttatcctcctttgtctttaattttagggcatagtgggatttc
tgttgatttaagaattttttcattacatattgcaggggcttcatcaattataggagctat
aaattttattgttacaattataaatatatgaattgatttaaaatatttagataaaatatc
tttatttatttgatcagtttttattacagcaattttattattattatcattacctgtttt
ggcaggggctattactatattattaacagatcgtaatttaaatacaagattttttgatcc
ttcaggagggggggatccaattttataccagcatttattttgattttttggt--------
----------------------------
>AH2-13
----------------------------------atattggaactttgta-ttttatttt
tgggatatgatcaggtattttaggattgtctttaagtttaattattcgaatagaattaag
aattttaggaggatttttaggtagggatcaaatttataatggaattgttacattacatgc
ttttgtaataattttttttatagttataccaattataattgggggatttggtaattggtt
agttcctttaatattagggggtcctgatatagtttttccccgtataaataatataagtta
ttgattattaattccttctattatatttttgattataggagggtttgtaaatataggggc
aggaacggggtgaactgtttatccaccattatctttaattttaggacataggggaatttc
tgtagatttaagaattttttccttacatattgctggtgcgtcatcaattataggagctat
aaattttattgttaccattatgaatatatgaattggtttaaaatatatggataagatatc
tttatttatttgatcagtttatattacagcaattttattattattatcattacctgtttt
agcaggggccattactatattattaactgatcgtaatttaaatactagattttttgatcc
ttcaggaggaggggatccaattttataccagcatttattttgattttttggtc-------
----------------------------
>AH2-14
---------------------------------gatattggaactttgta-ttttatttt
tgggatatgatcaggtattttaggattgtctttaagtttaattattcgaatagaattaag
aattttaggaggatttttaggtagggatcaaatttataatggaattgttacattacatgc
ttttgtaataattttttttatagttataccaattataattgggggatttggtaattggtt
agttcctttaatattagggggtcctgatatagtttttccccgtataaataatataagtta
ttgattattaattccttctattatatttttgattataggagggtttgtaaatataggggc
aggaacggggtgaactgtttatccaccattatctttaattttaggacataggggaatttc
tgtagatttaagaattttttccttacatattgctggtgcgtcatcaattataggagctat
aaattttattgttaccattatgaatatatgaattggtttaaaatatatggataagatatc
tttatttatttgatcagtttatattacagcaattttattattattatcattacctgtttt
agcaggggccattactatattattaactgatcgtaatttaaatactaaattttttgatcc
ttcaggaggaggggatccaattttataccagcatttattttgattttttggtcaccctga
agtt------------------------
>AH2-15
-----------------------------------------aactttata-ttttatttt
tggggtgtgatctggtgttttgggtttatcattaagattaattattcgaatagaattaag
ggtattaggtggatttttaggaaatgatcaaatttataatagaattgttacattacatgc
gtttattataattttttttatagttataccaattatagtaggtgggtttggaaattgact
agtaccattaatgttagggggtcctgatatagtttttcctcgtataaataatataagatt
ttgattattaattccttcagttatttttttgataatagggggatttgtaaatataggggc
tgggacaggatgaactgtttatccccctttatcattaaatttgggtcatagaggggtttc
agttgatttaagaattttttctttacatattgcaggggcttcatctattataggtgcaat
taattttattgtgactattataaatatatggttaaaattggaatatgttgataaaatttc
tttatttatttgatcaatttatattacggctattttgttattattatccttacctgtttt
ggcaggagctattacaatattgttaactgatcgaaatttaaatacaagattttttgaccc
tgcgggtgggggggatccaattttataccaacatttattt--------------------
----------------------------
>AH2-16
-----------------------------------------aactttata-ttttatttt
tggggtgtgatctggtgttttgggtttatcattaagattaattattcgaatagaattaag
ggtattaggtggatttttaggaaatgatcaaatttataatagaattgttacattacatgc
gtttattataattttttttatagttataccaattatagtaggtgggtttggaaattgact
agtaccattaatgttagggggtcctgatatagtttttcctcgtataaataatataagatt
ttgattattaattccttcagttatttttttgataatagggggatttgtaaatataggggc
tgggacaggatgaactgtttatccccctttatcattaaatttgggtcatagaggggtttc
agttgatttaagaattttttctttacatattgcaggggcttcatctattataggtgcaat
taattttattgtgactattataaatatatggttaaaattggaatatgttgataaaatttc
tttatttatttgatcaatttatattacggctattttgttattattatccttacctgtttt
ggcaggagctattacaatattgttaactgatcgaaatttaaatacaagattttttgaccc
tgcgggtgggggagatccaattttataccaacat--------------------------
----------------------------
>AH2-18
---------------------------------gatattggaactttata-ctttatttt
tgggatatgatcagggattttaggtttatctttgagattaattattcgaatagaattaag
aattttaggaggatttttaggtagtgaccaaatttataatggaattgttacattgcatgc
ttttgtaataattttttttatggttataccaattataattggtgggtttggaaattgatt
agttcctttaatattaggtggtcctgatatagtttttcctcgaataaataatataagtta
ttgattattaataccttcaattatatttttaattataggggggtttgtaaatataggagc
ggggacaggatgaactgtttatcctccattatctttaattttaggtcatagaggaatttc
tgtagatttaagaattttttctttacatattgctggggcatcatcaattatgggggctat
aaattttattgtaactattataaatatatgaattggtttaaaatatatagataaaatatc
tttatttatttgatcagtttatattacggcaattttgttattattatcgttacctgtttt
agcaggtgctattactatattgttaacagatcgtaatttaaatacaagattttttgatcc
ttcaggagggggggatccaattttatatcaacatttattttgattttttggtcatcctga
agtttatattttaattctacagggattt
>GMBST1454-18
---------------------------------------------ttata-ttttatttt
tggtatatgggcgggagttttaggtttatctttaagattaattttacgtatagaattaag
aattttaggtggatttttagggaatgatcaaatttataatggtgtagttactttacatgc
atttattataattttttttatagttataccaattatgattggtgggtttgggaattgatt
agttccattaatattagggggggttgatatagtttttccacgaataaataatataagatt
ttggttactaattccatccattatatttttaataataggtggatttgtaaatataggagc
tggaacaggttggacagtttatcctcctttatcgttagtaatagggcatagaggaatttc
agttgatttaagtattttttctcttcatattgcgggagcttcttcaattataggggcaat
taattttattgttactattataaatatgtggttaaaattaaaatatttagataaaatttc
tttatttatttgatcagtttatattactgctgtattattattattatctttacctgtttt
agcaggagcaattacaatattattgactgatcgaaatttaaatacaagattttttgatcc
ttcaggtggaggggatccaattttataccaacatttat----------------------
----------------------------
>GMBST507-18
--------------------------------------------attata-ttttatttt
tggtatatgggcgggagttttaggtttatctttaagattaattttacgtatagaattaag
aattttaggtggatttttagggaatgatcaaatttataatggtgtagttactttacatgc
atttattataattttttttatagttataccaattatgattggtgggtttgggaattgatt
agttccattaatattagggggggttgatatagtttttccacgaataaataatataagatt
ttggttactaattccatccattatatttttaataataggtggatttgtaaatataggagc
tggaacaggttggacagtttatcctcctttatcgttagtaatagggcatagaggaatttc
agttgatttaagtattttttctcttcatattgcgggagcttcttcaattataggggcaat
taattttattgttactattataaatatgtggttaaaattaaaatatttagataaaatttc
tttatttatttgatcagtttatattactgctgtattattattattatctttacctgtttt
agcaggagcaattacaatattattgactgatcgaaatttaaatacaagattttttgatcc
ttcaggtggaggggatccaattttataccaacatttat----------------------
----------------------------
>GMGMA1489-14
------------------------------------------acattata-ttttatttt
tggtatatgggcgggagttttaggtttatctttaagattaattttacgtatagaattaag
aattttaggtggatttttagggaatgatcaaatttataatggtgtagttactttacatgc
atttattataattttttttatagttataccaattatgattggtgggtttgggaattgatt
agttccattaatattagggggggttgatatagtttttccacgaataaataatataagatt
ttggttactaattccatccattatatttttaataataggtggatttgtaaatataggagc
tggaacaggttggacagtttatcctcctttatcgttagtaatagggcatagaggaatttc
agttgatttaagtattttttctcttcatattgcgggagcttcttcaattataggggcaat
taattttattgttactattataaatatgtggttaaaattaaaatatttagataaaatttc
tttatttatttgatcagtttatattactgctgtattattattattatctttacctgtttt
agcaggagcaattacaatattattgactgatcgaaatttaaat-----------------
------------------------------------------------------------
----------------------------
>GMGMV4076-20
--------------------------------------------attata-ttttatttt
tggtatatgggcgggagttttaggtttgtctttaagattaattttacgtatagaattaag
aattttaggtggatttttagggaatgatcaaatttataatggtgtagttactttacatgc
atttattataattttttttatagttataccaattatgattggtgggtttgggaattgatt
agttccattaatattagggggggttgatatagtttttccacgaataaataatataagatt
ttggttactaattccatccattatatttttaataataggtggatttgtaaatataggagc
tggaacaggttggacagtttatcctcctttatcgttagtaatagggcatagaggaatttc
agttgatttaagtattttttctcttcatattgcgggagcttcttcaattataggggcaat
taattttattgttactattataaatatgtggttaaaattaaaatatttagataaaatttc
tttatttatttgatcagtttatattactgctgtattattattattatctttacctgtttt
agcaggagcaattacaatattattgactgatcgaaatttaaatacaagattttttgatcc
ttcaggtggaggggatccaattttataccaacatttatt---------------------
----------------------------
>ASQBR729-09
------------------------------------------------------------
-------------------ntgggtttatnattaagtttaattattcgtatggaattaag
aattttaggaggatttttagggaatgatcaaatttataatgggattgtaacattacatgc
ttttgtaataattttttttatagttatacctattataattggaggatttggaaattgatt
agtccctttaatattaggggggcctgatatagttttccctcgaataaataatataagatt
ttgactattaattccttcaattatttttttgataataggagggtttgttaatataggggc
cggaactggttgaactgtttatcctcctctatcattagttttaggtcatagaggaatttc
tgtaaatttaagaattttttcattacatattgcaggggcttcctctattataggggcagt
aaattttattgttactattataaatatatggttaaaaattaattatttaaataaaatttc
tttatttatttgatctgtttacattacagctgttttattattattgccattacctgtttt
ggcgggacctatcacaatattattaagtgaacaaaatttaaataca--------------
------------------------------------------------------------
----------------------------
>ASQBR720-09
---------------------------------------nntactttata-ttttatttt
tggaatatgggcaggaattttaggtttatctttgaggctacttattcgtatagaacttag
aattttaagaggatttttaggaaatgatcaaatttataatggtattgtaactatacatgc
atttgttataattttttttatagtaataccattgataattggaggatttggaaattggtt
ggttcctttaatattaggaggtcctgacatagtttttcctcgaataaataatataagttt
ttgattattaattccttcaattatttttttaataatagggggatttgtaaatataggtgc
agggactggttgaacagtttatcctcctttgtctttaattttaggacatagaggagtatc
tgttgatttgagaattttttcattgcatattgcaggagcttcttcaattataggagcaat
taattttattgtaactgttataaatatatggttaaaaataaattatttggataagatttc
tttatttatttgatcagtttatattactgctattttattattattatctttacctgtatt
agcaggtgcaattactatattattaactgatcgtaacttaaatacaagattttttgatcc
atctggagggggtgatccaattttatatcaacatttattt--------------------
----------------------------
>ASQBR724-09
---------------------------------------nngactttata-ttttatttt
tggtatatgagcgggggttttaggtttatcattaagattaattattcgtatagagttaag
aattttaggtggatttttaggtaatgaccaaatttataatggtattgtaactttacatgc
ttttattataattttttttatagtaatacccattataattggagggtttggtaattgatt
ggtacctttaatattagggggtcctgatatagtgtttcctcgaataaataatataaggta
ttggttattaattccttcaattatgtttttattaataggggggtttgtaaatataggggc
gggtactggttgaactgtttatccccctttatcattagttttaggtcatagaggtatttc
tgttgatttaagaattttttccttacatgtagcaggggcttcttcaattataggggccat
taattttattgtaactattataaatatatgattgaagttaaattatttagataaaatttc
tttatttatttgatcggtttatattacagctattttactattattatcattacctgtttt
ggcaggtgctattactatattattaactgatcgaaatttaaatacaagattttttgatcc
ttctggaggaggggatcctattttatatcaacatttattt--------------------
----------------------------
>GMMDB846-15
----------------------------------------------------tttatttt
tggtatatgagcgggggttttaggtttatcattaagattaattattcgtatagagttaag
aattttaggtggatttttaggtaatgaccaaatttataatggtattgtaactttacatgc
ttttattataattttttttatagtaatacccattataattggagggtttggtaattgatt
ggtacctttaatattagggggtcctgatatagtgtttcctcgaataaataatataaggta
ttggttattaattccttcaattatgtttttattaataggggggtttgtaaatataggggc
gggtactggttgaactgtttatccccctttatcattagttttaggtcatagaggtatttc
tgttgatttaagaattttttccttacatgtagcaggggcttcttcaattataggggccat
taattttattgtaactattataaatatatgattgaagttaaattatttagataaaatttc
tttatttatttgatcggtttatattacagctattttactattattatcattacctgtttt
ggcaggtgctattactatattattaactgat-----------------------------
------------------------------------------------------------
----------------------------
>GMMDH1507-15
-------------------------------------------------------atttt
tggaatatgggctggatttttaggattatcattaagattaattattcgaatagaattaag
aattttaggaagatttttaggtaatgaccaaatttataatggtgttgtaactttacatgc
ttttgtaataattttttttatagttataccnattataattggtggatttggaaattggtt
ggtacctttaatattaggaggtcctgatatagtttttcctcgaataaataatataagatt
ttggttattaattccttntattttttttttattaactggaggatttgttaatataggagc
aggaactggttgaacagtttatcctcctttatcattagttttaggacatagaggaatttc
agttgatttaagaatttttgctttacatattgcaggagcatcttcaattataggggcaat
taattttattgtaactattataaatatatgattaaaattaagatatattgataaaatttc
tttatttatttgatctgtgtatattacagctattttattattattatctttacctgtttt
agcaggtgcaattacaatattattaactgatcgaaat-----------------------
------------------------------------------------------------
----------------------------
>GMMDJ1297-15
------------------------------------------atattata-tttcatttt
tggaatttgagcaggagttttaggcatatctttaagattaattattcgtatagaattaag
agttttaggaggatttttaggaaatgatcaaatttataatggaattgtaactatacatgc
ttttgtaataattttttttatagttatacctattataattggaggatttggtaattgatt
aattcctttaatattaggaggtccagatatagtttttcctcgtataaataatataagatt
ttgattattaattccttcaattattttattaatgataggaggttttgtaaatataggtgc
aggtactggttgaacagtgtatcctccattatcattaattttgggtcataggggaatttc
tgtagatttaagaattttttctttacatcttgcaggaatttcatctattataggagcaat
taattttattgttactattataaatatatgattaaaattaaattatattgataaaatttc
tttatttatttgatcagtttacattactgctattttattattattatcattacctgtttt
agcaggagctattacaatattattaactgatcgaaatttaaataca--------------
------------------------------------------------------------
----------------------------
>GMMDK2436-15
------------------------------------------actttata-ttttatttt
tggaatatgggcaggaattttaggattatctttaagattacttattcgtatagaattaag
aattttggggggatttttaggaaatgatcaaatttataatggtattgtaactatacatgc
atttgtaataattttttttatagtaataccacttataattggtggatttggaaattgatt
aattcctttaatattaggaggtcctgatatagtttttcctcgtataaataatataagatt
ttgattattaattccttcaattatatttttaataatggggggttttgtaaatataggtgc
aggaacaggttgaactgtttatcctccattatcattaattttgggtcatagtggtgtttc
tgttgatttaagaattttttctttacatattgcaggggcttcttcaattataggagcaat
taattttattgtaactgttataaatatatgattaaaaataaattatttagataaaatttc
tttatttatttgatcagtttatattacggcaattttattattattatctttacctgtatt
agcaggtgcaattactatattgttaactgatcgtaatttaaat-----------------
------------------------------------------------------------
----------------------------
>GMMDL215-15_Phanerotomella_antennata
-----------------------------------------tatattata-tttcatttt
tggaatttgagcaggagttttaggcatatctttaagattaattattcgtatagaattaag
agttttaggaggatttttaggaaatgatcaaatttataatggaattgtaactatacatgc
ttttgtaataattttttttatagttatacctattataattggaggatttggtaattgatt
aattcctttaatattaggaggtccagatatagtttttcctcgtataaataatataagatt
ttgattattaattccttcaattattttattaatgataggaggttttgtaaatataggtgc
aggtactggttgaacagtgtatcctccattatcattaattttgggtcataggggaatttc
tgtagatttaagaattttttctttacatcttgcaggaatttcatctattataggagcaat
taattttattgttactattataaatatatgattaaaattaaattatattgataaaatttc
tttatttatttgatcagtttacattactgctattttattattattatcattacctgtttt
agcaggagctattacaatattattaactgatcgaaatttaaatacaa-------------
------------------------------------------------------------
----------------------------
>GMMDN1458-15_Phanerotomella_antennata
------------------------------------------atattata-tttcatttt
tggaatttgagcaggagttttaggcatatctttaagattaattattcgtatagaattaag
agttttaggaggatttttaggaaatgatcaaatttataatggaattgtaactatacatgc
ttttgtaataattttttttatagttatacctattataattggaggatttggtaattgatt
aattcctttaatattaggaggtccagatatagtttttcctcgtataaataatataagatt
ttgattattaattccttcaattattttattaatgataggaggttttgtaaatataggtgc
aggtactggttgaacagtgtatcctccattatcattaattttgggtcataggggaatttc
tgtagatttaagaattttttctttacatcttgcaggaatttcatctattataggagcaat
taattttattgttactattataaatatatgattaaaattaaattatattgataaaatttc
tttatttatttgatcagtttacattactgctattttattattattatcattacctgtttt
agcagga-----------------------------------------------------
------------------------------------------------------------
----------------------------
>GMMDN2961-15_Phanerotomella_cf._spinosa
------------------------------------------actttata-ttttatttt
tggaatatgagctggaattttgggtttatctataaggataattattcgaatagaattaag
aattttaggaggatttttaggtaatgatcaaatttataatggtattgtaacaatacatgc
atttgttataattttttttatagtaatacctcttataattggaggatttggtaattggct
tgtccctttaataataggtggtcctgatatggtttttccacgtataaataatataagatt
ttgattattaattccatcaattatttttttgattataggaggatttgtaaatataggagc
tggaacaggttgaactgtttatcctccattatcattaattttaggtcatagaggagtttc
tgtagatttaagaattttttctttacatattgcaggtgcttcatcaattataggggcaat
taattttattgtaactgttataaatatatgattaaaaataaattatttggataaaatttc
tttatttatttgatcagtttatattacagcaattttattattattatctttacctgtatt
ggcaggtgctattacaatattattaactgat-----------------------------
------------------------------------------------------------
----------------------------
>GMMDN3838-15_Phanerotomella_antennata
-----------------------------------------tatattata-tttcatttt
tggaatttgagcaggagttttaggcatatctttaagattaattattcgtatagaattaag
agttttaggaggatttttaggaaatgatcaaatttataatggaattgtaactatacatgc
ttttgtaataattttttttatagttatacctattataattggaggatttggtaattgatt
aattcctttaatattaggaggtccagatatagtttttcctcgtataaataatataagatt
ttgattattaattccttcaattattttattaatgataggaggttttgtaaatataggtgc
aggtactggttgaacagtgtatcctccattatcattaattttgggtcataggggaatttc
tgtagatttaagaattttttctttacatcttgcaggaatttcatctattataggagcaat
taattttattgttactattataaatatatgattaaaattaaattatattgataaaatttc
tttatttatttgatcagtttacattactgctattttattattattatcattacctgtttt
agcaggagctattacaatattattaactgatcgaaatttaaatacaagattttttgatcc
tgcaggaggaggagatcctattttatatcaacatttattt--------------------
----------------------------
>ASQBR1048-23_Phanerotomella_longipes
atggataaatgattattttcaagaaatcataaagatattggtattttata-ttttatttt
tggtatatgatctgggattttgggtttatyattaagattaattattcgaatagaattaag
aattttggggggatttttagggaatgatcaaatttataatagtattgtaactttacatgc
ttttgttataattttttttatggttataccaattataattggggggtttgggaattgatt
agttccattgatacttggagggcctgatatagtgtttcctcgaataaataatataagatt
ttggttattaattccttctatattttttttaattttaggggggtttgtgaatataggagc
agggacaggatgaacagtttatccccctttatctttaattttagggcatagaggaatttc
agtagatttaagaattttttcattacatattgcaggggcttcatcaattataggggcaat
taattttattgcaacaattttaaatatatgatttaaattgaatttaatagataaaatatc
tttatttatttgatcagttataattactgtaattttattattattatctttacctgtatt
agcaggggcaattacaatattattaactgatcgaaatttaaatacaagattttttgatcc
agctggggggggtgatcctattttatatcagcatttattttg------------------
----------------------------
>KMPCO006-19
-------------------------------------------------a-ttttatttt
tggtatatgagctggtattttaggtttatctttaagtttaattattcgtatagaattgag
aattttatcaggatttttaggaagggatcaaatttataatggagtagttacattgcatgc
atttgtaataattttttttatagtaatacctattataattggtgggtttggaaattggtt
agttcctttaatattaggaggacctgatatagtttttcctcgaataaataatataagata
ttgattattaattccttcaattatttttttaataataggtggatttgttaatataggtgc
aggaacaggttggactgtttatccacctttatcattaattttaggtcatagaggtatttc
ggttgatttaagaattttttcattacatattgcaggtgcttcttcaattataggggctat
taattttattgtaactattataaatatatgattaaaaataaattatttagataaaatttc
tttatttgtttgatcagtttatattacagcaattttattattgttatctttacctgtttt
ggcaggtgctattaca--------------------------------------------
------------------------------------------------------------
----------------------------
>KMPGX598-19
--------------------------------------------gttata-ttttatttt
tgggatatgagcagggattttaggattatctttaagattaattattcgtatagaattaag
aattttaggtggatttttaggaaatgaccaaatttataatggtattgttactttacatgc
atttattataattttttttatagttataccaattataattggtggatttggaaattgatt
agttccattaatattaggaggaccagatatagtttttcctcgaataaataatataagatt
ttgattattaattccatcaattatttttttaataagaggaggatttgtaaatataggagc
gggaacaggttgaactgtatatccacctttatcattgattttaggacatagaggaatttc
tgtagatttaagaattttttctttacatattgctggagcttcttcaattataggagcaat
taattttattgtaactattataaatatatgaataaaattaaattatttagataaaatttc
tttatttatttgatctgtttatattacagcaattttattattattatcattacctgtatt
agcaggggctattacaatattattgactgatcgtaatttgaatacaaggttttttgatcc
ttcaggaggaggagatccaattttatatcaacatttatt---------------------
----------------------------
>KMPHL092-19
--------------------------------------------gttata-ttttatttt
tgggatatgagcagggattttaggattatctttaagattaattattcgtatagaattaag
aattttaggtggatttttaggaaatgaccaaatttataatggtattgttactttacatgc
atttattataattttttttatagttataccaattataattggtggatttggaaattgatt
agttccattaatattaggaggaccagatatagtttttcctcgaataaataatataagatt
ttgattattaattccatcaattatttttttaataagaggaggatttgtaaatataggagc
gggaacaggttgaactgtatatccacctttatcattgattttaggacatagaggaatttc
tgtagatttaagaattttttctttacatattgctggagcttcttcaattataggagcaat
taattttattgtaactattataaatatatgaataaaattaaattatttagataaaatttc
tttatttatttgatctgtttatattacagcaattttattattattatcattacctgtatt
agcaggggctattacaatattattgactgatcgtaatttgaatacaaggttttttgatcc
ttcaggaggaggagatccaattttatatcaacatttatt---------------------
----------------------------
>KMPHS627-19
--------------------------------------------gttata-ttttatttt
tgggatatgagcagggattttaggattatctttaagattaattattcgtatagaattaag
aattttaggtggatttttaggaaatgaccaaatttataatggtattgttactttacatgc
atttattataattttttttatagttataccaattataattggtggatttggaaattgatt
aattccattaatattaggaggaccagatatagtttttcctcgaataaataatataagatt
ttgattattaattccatcaattatttttttaataagaggaggatttgtaaatataggagc
gggaacaggttgaactgtatatccacctttatcattgattttaggacatagaggaatttc
tgtagatttaagaattttttctttacatattgctggagcttcttcaattataggagcaat
taattttattgtaactattataaatatatgaataaaattaaattatttagataaaatttc
tttatttatttgatctgtttatattacagcaattttattattattatcattacctgtatt
agcaggggctattacaatattattgactgatcgtaatttgaatacaaggttttttgatcc
ttcaggaggaggagatccaattttatatcaacatttatt---------------------
----------------------------
>KMPJV1001-19
-----------------------------------------tacgttata-ttttatttt
tgggatatgagcagggattttaggattatctttaagattaattattcgtatagaattaag
aattttaggtggatttttaggaaatgaccaaatttataatggtattgttactttacatgc
atttattataattttttttatagttataccaattataattggtggatttggaaattgatt
agttccattaatattaggaggaccagatatagtttttcctcgaataaataatataagatt
ttgattattaattccatcaattatttttttaataagaggaggatttgtaaatataggagc
gggaacaggttgaactgtatatccacctttatcattgattttaggacatagaggaatttc
tgtagatttaagaattttttctttacatattgctggagcttcttcaattataggagcaat
taattttattgtaactattataaatatatgaataaaattaaattatttagataaaatttc
tttatttatttgatctgtttatattacagcaattttattattattatcattacctgtatt
agcaggggctattacaatattattgactgatcgtaatttgaatacaaggttttttgatcc
ttcaggaggaggagatccaattttatatcaacatttatt---------------------
----------------------------
>KMPPH391-19
-------------------------------------------cgttata-ttttatttt
tgggatatgagcagggattttaggattatctttaagattaattattcgtatagaattaag
aattttaggtggatttttaggaaatgaccaaatttataatggtattgttactttacatgc
atttattataattttttttatagttataccaattataattggtggatttggaaattgatt
agttccattaatattaggaggaccagatatagtttttcctcgaataaataatataagatt
ttgattattaattccatcaattatttttttaataagaggaggatttgtaaatataggagc
gggaacaggttgaactgtatatccacctttatcattgattttaggacatagaggaatttc
tgtagatttaagaattttttctttacatattgctggagcttcttcaattataggagcaat
taattttattgtaactattataaatatatgaataaaattaaattatttagataaaatttc
tttatttatttgatctgtttatattacagcaattttattattattatcattacctgtatt
agcaggggctattacaatattattgactgatcgtaatttgaatacaaggttttttgatcc
ttcaggaggaggagatccaattttatatcaacatttatt---------------------
----------------------------
>KMPYI281-19
--------------------------------------------gttata-ttttatttt
tgggatatgagcagggattttaggattatctttaagattaattattcgtatagaattaag
aattttaggtggatttttaggaaatgaccaaatttataatggtattgttactttacatgc
atttattataattttttttatagttataccaattataattggtggatttggaaattgatt
agttccattaatattaggaggaccagatatagtttttcctcgaataaataatataagatt
ttgattattaattccatcaattatttttttaataagaggaggatttgtaaatataggagc
gggaacaggttgaactgtatatccacctttatcattgattttaggacatagaggaatttc
tgtagatttaagaattttttctttacatattgctggagcttcttcaattataggagcaat
taattttattgtaactattataaatatatgaataaaattaaattatttagataaaatttc
tttatttatttgatctgtttatattacagcaattttattattattatcattacctgtatt
agcaggggctattacaatattattgactgatcgtaatttgaatacaaggttttttgatcc
ttcaggaggaggagatccaattttatatcaacatttat----------------------
----------------------------
>ASQBR723-09
---------------------------------------nnaactttata-ttttatttt
aggtatgtggtcaggaattttaggtttatctttaagattaattattcgtatagaattaag
tattttaggtggatttttaggtaatgatcaaatttataatggaattgtaactatacatgc
ttttgtaataattttttttatagttataccattaataattggggggtttggaaattgatt
ggttcctttaatattaggaggtcctgatatagtgtttcctcgtataaataatatgagatt
ttggttattaattccttctttaatatttttaatgttgggaggttttgtaaatataggggc
aggtactggttgaacggtatatcctccattatcattagttttaggacatagtggaatttc
agttgatttaagaatttttgctttacatattgctggtatatcatcaattataggtgcaat
taattttattgtaactgtaataaatatatgattaaaattaaattatttagataaaatttc
tttatttatttggtcggtttatattacagcaattttattattaatatctttaccggtatt
agcgggagcaattactatattgttaactgatcgaaatttaaatacaagtttttttgatcc
ttctggaggaggagatccaattttgtatcaacatttattt--------------------
----------------------------
>THAMA14034-22
---------------------------------------------ttata-ttttattta
tggaatgtgagcaggagttttaggtatatctttaagattaattattcgtatagagttaag
gattttaggagggttattaggaaatgatcaaatttataatagaattgttactttgcatgc
atttgttataattttttttatagttataccaattatagttggaggatttggaaattgatt
agttccattaatattaggaggtccagatatagtttttcctcgaataaataatataagatt
ttgattattaattccttcaatatttttgttaattataggagggtttgttaatataggtgc
tggaacaggatgaacagtttatcctccattatcattaattttaggacatagaggaatttc
tgttgatttaagaattttttctttacatattgctggtatttcatcaattataggtgcaat
taattttattattactgtaataaatatatgattaaaattaaattatatagataaaatttc
tttatttatttgatcaatttttattactgcaattttattattgttatcattacctgtatt
agcaggtgcaattacaatattattaactgatcgtaatttaaatacaagattttttgatcc
tgcaggtggtggggatcctgtattgtatcaacatttat----------------------
----------------------------
>CGBTA303-08
------------------------------------------acattatatttttatttt
tggtatatgggcgggagttttaggtttatctttaagattaattttacgtatagaattaag
aattttaggtggatttttagggaatgatcaaatttataatggtgtagttactttacatgc
atttattataattttttttatagttataccaattatgattggtgggtttgggaattgatt
agttccattaatattagggggggttgatatagtttttccacgaataaataatataagatt
ttggttactaattccatccattatatttttaataataggtggatttgtaaatataggagc
tggaacaggttggacagtttatcctcctttatcgttagtaatagggcatagaggaatttc
agttgatttaagtattttttctcttcatattgcgggagcttcttcaattataggggcaat
taattttattgttactattataaatatgtggttaaaattaaaatatttagataaaatttc
tttatttatttgatcagtttatattactgctgtattattattattatctttacctgtttt
agcaggagcaattacaatattattgactgatcgaaatttaaatacaagattttttgatcc
ttcaggt-----------------------------------------------------
----------------------------
>CGBTA304-08
-----------------------------------------aacattata-ttttatttt
tngtatatgggcgggagttttaggtttatctttaagattaattttacgtatagaattaag
aattttaggtggatttttagggaatgatcaaatttataatggtgtagttactttacatgc
atttattataattttttttatagttataccaattatgattggtgggtttgggaattgatt
agttccattaatattagggggggttgatatagtttttccacgaataaataatataagatt
ttggttactaattccatccattatatttttaataataggtggatttgtaaatataggagc
tggaacaggttggacagtttatcctcctttatcgttagtaatagggcatagaggaatttc
agttgatttaagtattttttctcttcatattgcgggagcttcttcaattataggggcaat
taattttattgttactattataaatatgtggttaaaattaaaatatttagataaaatttc
tttatttatttgatcagtttatattactgctgtattattattattatctttacctgtttt
agcaggagcaattacaatattattgactgatcgaaatttaaatacnagattttttgatcc
ttcaggt-----------------------------------------------------
----------------------------
